# Supplementary material for: Epigenetic precision diagnostics of traditional Chinese medicine (TCM) syndrome differentiation: a pilot study of atrial fibrillation with qi-yin deficiency syndrome based on 5-hydroxymethylcytosine signatures in extracellular vesicle DNA from plasma
Source: Chin Med. 2026 May 27;21:147. doi: 10.1186/s13020-025-01267-y (PMC13214416; doi:10.1186/s13020-025-01267-y)
Supplement: Supplementary file 2 — Additional file 2. [file 13020_2025_1267_MOESM2_ESM.xlsx]

## Sheet: Sheet1
Supplementary material S3 Training Group 5hmC Differential Site Information Table
seqnames	start	end	width	log2FoldChange	annotation	geneChr	geneStart	geneEnd	geneLength	geneStrand	geneId	transcriptId	distanceToTSS	ENSEMBL	SYMBOL	GENENAME
chr1	1390478	1391340	863	0.713304	Exon (uc001aft.2/219293, exon 5 of 12)	1	1385069	1405538	20470	1	219293	uc001aft.2	5409	ENSG00000215915	ATAD3C	ATPase family AAA domain containing 3C
chr1	1801852	1802268	417	-0.45247	Intron (uc001aif.3/2782, intron 1 of 11)	1	1716725	1822526	105802	2	2782	uc001aif.3	20258	ENSG00000078369	GNB1	G protein subunit beta 1
chr1	2233622	2234440	819	0.42262	Exon (uc001aja.4/6497, exon 2 of 7)	1	2281853	2284100	2248	2	100129534	uc001ajc.3	49660	ENSG00000269896	LOC100129534	small nuclear ribonucleoprotein polypeptide N pseudogene
chr1	2249945	2250843	899	0.443741	Distal Intergenic	1	2281853	2284100	2248	2	100129534	uc001ajc.3	33257	ENSG00000269896	LOC100129534	small nuclear ribonucleoprotein polypeptide N pseudogene
chr1	3187488	3188001	514	0.771975	Intron (uc001akc.3/63976, intron 3 of 16)	1	3044539	3044599	61	1	100422968	uc021oez.1	142949	ENSG00000283572	MIR4251	microRNA 4251
chr1	3294101	3294737	637	0.557574	Intron (uc001akc.3/63976, intron 3 of 16)	1	3371147	3397677	26531	1	27237	uc001akg.4	-76410	ENSG00000130762	ARHGEF16	Rho guanine nucleotide exchange factor 16
chr1	3672891	3673470	580	0.485213	Exon (uc001akv.2/148870, exon 4 of 12)	1	3668965	3688209	19245	1	148870	uc001akv.2	3926	ENSG00000162592	CCDC27	coiled-coil domain containing 27
chr1	3772431	3772965	535	0.548142	Promoter (<=1kb)	1	3728645	3773797	45153	2	9731	uc001aky.2	832	ENSG00000116198	CEP104	centrosomal protein 104
chr1	4659505	4660199	695	0.401253	Distal Intergenic	1	4715105	4837854	122750	1	55966	uc001alm.1	-54906	ENSG00000196581	AJAP1	adherens junctions associated protein 1
chr1	4673779	4674669	891	0.430688	Distal Intergenic	1	4715105	4837854	122750	1	55966	uc001alm.1	-40436	ENSG00000196581	AJAP1	adherens junctions associated protein 1
chr1	7074377	7074866	490	0.427755	Intron (uc001aoi.3/23261, intron 3 of 22)	1	6845384	7829766	984383	1	23261	uc001aoi.3	228993	ENSG00000171735	CAMTA1	calmodulin binding transcription activator 1
chr1	7103369	7104065	697	0.47472	Intron (uc001aoi.3/23261, intron 3 of 22)	1	6845384	7829766	984383	1	23261	uc001aoi.3	257985	ENSG00000171735	CAMTA1	calmodulin binding transcription activator 1
chr1	7245692	7246195	504	0.417924	Intron (uc001aoi.3/23261, intron 4 of 22)	1	6845384	7829766	984383	1	23261	uc001aoi.3	400308	ENSG00000171735	CAMTA1	calmodulin binding transcription activator 1
chr1	7676885	7677549	665	0.574344	Intron (uc001aoi.3/23261, intron 6 of 22)	1	7732054	7805082	73029	1	23261	uc010nzv.1	-54505	ENSG00000171735	CAMTA1	calmodulin binding transcription activator 1
chr1	7847142	7847835	694	-0.439953	Promoter (2-3kb)	1	7844714	7905237	60524	1	8863	uc010nzw.2	2428	ENSG00000049246	PER3	period circadian regulator 3
chr1	8908175	8909033	859	0.406063	Distal Intergenic	1	8921059	8931635	10577	2	2023	uc001api.2	22602	ENSG00000074800	ENO1	enolase 1
chr1	9829704	9830184	481	0.433223	Intron (uc001aqh.3/22883, intron 2 of 18)	1	9789079	9793604	4526	2	22883	uc001aqf.3	-36100	ENSG00000171603	CLSTN1	calsyntenin 1
chr1	10388386	10389006	621	-0.572447	Intron (uc001aqw.4/23095, intron 25 of 46)	1	10459085	10480201	21117	1	5226	uc001arc.3	-70079	ENSG00000142657	PGD	phosphogluconate dehydrogenase
chr1	10744157	10745114	958	0.488233	Exon (uc021ogh.1/uc021ogh.1, exon 1 of 1)	1	10713041	10754507	41467	2	54897	uc009vmx.2	9393	ENSG00000130940	CASZ1	castor zinc finger 1
chr1	11950249	11951076	828	0.400502	Distal Intergenic	1	11917521	11918992	1472	2	4879	uc001atj.3	-31257	ENSG00000120937	NPPB	natriuretic peptide B
chr1	12207579	12208346	768	-0.413919	Distal Intergenic	1	12227060	12269277	42218	1	7133	uc001att.3	-18714	ENSG00000028137	TNFRSF1B	TNF receptor superfamily member 1B
chr1	12333522	12334249	728	-0.414678	Promoter (1-2kb)	1	12335882	12572098	236217	1	55187	uc001atx.3	-1633	ENSG00000048707	VPS13D	vacuolar protein sorting 13 homolog D
chr1	12587435	12588004	570	0.528318	Distal Intergenic	1	12567300	12567451	152	1	677882	uc001atz.1	20135	ENSG00000239149	SNORA59B	small nucleolar RNA, H/ACA box 59B
chr1	12680856	12681434	579	0.413693	Distal Intergenic	1	12640131	12677820	37690	2	9249	uc001aud.4	-3036	ENSG00000162496	DHRS3	dehydrogenase/reductase 3
chr1	12768564	12769031	468	-0.469597	Distal Intergenic	1	12776118	12788726	12609	1	126767	uc001aug.1	-7087	ENSG00000188984	AADACL3	arylacetamide deacetylase like 3
chr1	15181028	15181867	840	0.428026	Intron (uc009vog.1/23254, intron 1 of 7)	1	15250625	15394651	144027	1	23254	uc001avo.2	-68758	ENSG00000189337	KAZN	kazrin, periplakin interacting protein
chr1	15425108	15425966	859	0.475841	Promoter (1-2kb)	1	15427704	15444544	16841	1	23254	uc001avs.4	-1738	ENSG00000189337	KAZN	kazrin, periplakin interacting protein
chr1	15556049	15556532	484	-0.516016	Distal Intergenic	1	15573768	15672019	98252	1	114827	uc001awa.1	-17236	ENSG00000142621	FHAD1	forkhead associated phosphopeptide binding domain 1
chr1	16420946	16421606	661	0.45082	Distal Intergenic	1	16384264	16400127	15864	2	348487	uc001axz.4	-20819	ENSG00000185519	FAM131C	family with sequence similarity 131 member C
chr1	16508517	16509320	804	0.415047	Distal Intergenic	1	16524599	16533705	9107	2	128272	uc009voo.2	24385	ENSG00000142632	ARHGEF19	Rho guanine nucleotide exchange factor 19
chr1	17695523	17696462	940	0.409986	Promoter (2-3kb)	1	17698741	17728195	29455	1	353238	uc001bak.1	-2279	ENSG00000276747	PADI6	peptidyl arginine deiminase 6
chr1	17699319	17699899	581	0.400025	Promoter (<=1kb)	1	17698741	17728195	29455	1	353238	uc001bak.1	578	ENSG00000276747	PADI6	peptidyl arginine deiminase 6
chr1	19614163	19615157	995	0.704241	Promoter (<=1kb)	1	19609057	19615280	6224	2	22977	uc001bbv.1	123	ENSG00000162482	AKR7A3	aldo-keto reductase family 7 member A3
chr1	20998261	20998705	445	0.727159	Exon (uc001bdp.4/57576, exon 3 of 6)	1	20978260	20988037	9778	2	1650	uc010ode.1	-10224	ENSG00000244038	DDOST	dolichyl-diphosphooligosaccharide--protein glycosyltransferase non-catalytic subunit
chr1	21228365	21228873	509	0.546329	Intron (uc010odi.2/8672, intron 4 of 25)	1	21132785	21299592	166808	2	8672	uc010odi.2	70719	ENSG00000075151	EIF4G3	eukaryotic translation initiation factor 4 gamma 3
chr1	21310913	21311421	509	0.486588	Intron (uc009vpz.3/8672, intron 2 of 29)	1	21132785	21299592	166808	2	8672	uc010odi.2	-11321	ENSG00000075151	EIF4G3	eukaryotic translation initiation factor 4 gamma 3
chr1	22202521	22203203	683	0.620635	Exon (uc001bfj.3/3339, exon 22 of 97)	1	22213708	22222803	9096	2	3339	uc009vqe.1	19600	ENSG00000142798	HSPG2	heparan sulfate proteoglycan 2
chr1	22821121	22821753	633	-0.480507	Intron (uc001bft.2/9923, intron 4 of 18)	1	22828069	22838627	10559	1	9923	uc001bfv.1	-6316	ENSG00000184677	ZBTB40	zinc finger and BTB domain containing 40
chr1	22864167	22864743	577	0.416804	Distal Intergenic	1	22890004	22916112	26109	1	2046	uc001bfw.3	-25261	ENSG00000070886	EPHA8	EPH receptor A8
chr1	24232219	24232725	507	-0.488115	Intron (uc001bif.3/1269, intron 1 of 1)	1	24200460	24239817	39358	2	1269	uc001bif.3	7092	ENSG00000188822	CNR2	cannabinoid receptor 2
chr1	24254994	24255591	598	0.559935	Promoter (<=1kb)	1	24255560	24255637	78	1	100616492	uc021oik.1	0	ENSG00000264926	MIR378F	microRNA 378f
chr1	24782366	24783098	733	0.431614	Promoter (<=1kb)	1	24782628	24792864	10237	1	57185	uc001bji.3	0	ENSG00000001461	NIPAL3	NIPA like domain containing 3
chr1	25046962	25047871	910	0.422983	Distal Intergenic	1	25071760	25170815	99056	1	25932	uc001bjo.2	-23889	ENSG00000169504	CLIC4	chloride intracellular channel 4
chr1	25197681	25198353	673	0.423544	Distal Intergenic	1	25226002	25256770	30769	2	864	uc001bjq.3	58417	ENSG00000020633	RUNX3	RUNX family transcription factor 3
chr1	26319720	26320058	339	0.465875	Intron (uc001bld.4/5051, intron 1 of 10)	1	26286258	26324648	38391	2	5051	uc001bld.4	4590	ENSG00000158006	PAFAH2	platelet activating factor acetylhydrolase 2
chr1	26434331	26434935	605	0.406572	Promoter (2-3kb)	1	26437656	26452039	14384	1	149420	uc010oew.2	-2721	ENSG00000175087	PDIK1L	PDLIM1 interacting kinase 1 like
chr1	26957354	26958254	901	-0.41735	Distal Intergenic	1	27022522	27102198	79677	1	8289	uc001bmt.1	-64268	ENSG00000117713	ARID1A	AT-rich interaction domain 1A
chr1	27027650	27028143	494	-0.470253	Intron (uc001bmt.1/8289, intron 1 of 18)	1	27022522	27108601	86080	1	8289	uc001bmv.1	5128	ENSG00000117713	ARID1A	AT-rich interaction domain 1A
chr1	27873376	27874143	768	0.405802	3' UTR	1	27860756	27930143	69388	2	27245	uc009vsy.3	56000	ENSG00000126705	AHDC1	AT-hook DNA binding motif containing 1
chr1	28652516	28653167	652	-0.508998	Promoter (2-3kb)	1	28655513	28661861	6349	1	54797	uc021okc.1	-2346	ENSG00000130772	MED18	mediator complex subunit 18
chr1	28766310	28767108	799	0.452391	Promoter (1-2kb)	1	28764661	28826881	62221	1	65979	uc001bpy.3	1649	ENSG00000204138	PHACTR4	phosphatase and actin regulator 4
chr1	28809776	28810757	982	0.407879	Intron (uc001bpv.1/65979, intron 10 of 16)	1	28832455	28865708	33254	1	1104	uc001bqa.2	-21698	ENSG00000180198	RCC1	regulator of chromosome condensation 1
chr1	28848971	28849879	909	0.413884	Intron (uc001bqa.2/1104, intron 4 of 12)	1	28844745	28865708	20964	1	1104	uc001bqg.2	4226	ENSG00000180198	RCC1	regulator of chromosome condensation 1
chr1	28856671	28857579	909	0.55405	Exon (uc001bqe.2/1104, exon 3 of 11)	1	28844745	28865708	20964	1	1104	uc001bqg.2	11926	ENSG00000180198	RCC1	regulator of chromosome condensation 1
chr1	30611769	30612545	777	0.404641	Distal Intergenic	1	31191619	31199593	7975	1	100129196	uc001bsb.1	-579074	ENSG00000186056	MATN1-AS1	MATN1 antisense RNA 1
chr1	31413833	31414547	715	-0.429359	Exon (uc001bsf.1/9698, exon 14 of 16)	1	31408536	31408623	88	2	692234	uc021okk.1	-5210	NA	SNORD103A	small nucleolar RNA, C/D box 103A
chr1	31453821	31454470	650	-0.427778	Exon (uc001bsf.1/9698, exon 2 of 16)	1	31404353	31465507	61155	2	9698	uc001bsf.1	11037	ENSG00000134644	PUM1	pumilio RNA binding family member 1
chr1	31665168	31665811	644	0.790539	Intron (uc010ogd.2/79570, intron 1 of 6)	1	31652592	31661034	8443	2	79570	uc010ogc.2	-4134	ENSG00000084628	NKAIN1	sodium/potassium transporting ATPase interacting 1
chr1	31879835	31880653	819	0.459473	Promoter (1-2kb)	1	31882412	31907527	25116	1	347735	uc021okm.1	-1759	ENSG00000168528	SERINC2	serine incorporator 2
chr1	31996339	31997321	983	0.410018	Distal Intergenic	1	31984036	31989846	5811	1	284551	uc001bsy.1	12303	NA	LINC01226	long intergenic non-protein coding RNA 1226
chr1	32136147	32136658	512	0.418167	Exon (uc001btk.1/1307, exon 49 of 71)	1	32099887	32110838	10952	2	553115	uc010ogm.2	-25309	ENSG00000162517	PEF1	penta-EF-hand domain containing 1
chr1	32320419	32321181	763	-0.527691	Distal Intergenic	1	32256031	32281580	25550	2	90853	uc001btv.3	-38839	ENSG00000134668	SPOCD1	SPOC domain containing 1
chr1	32436667	32437241	575	0.435447	Distal Intergenic	1	32372022	32403988	31967	2	8073	uc001bty.2	-32679	ENSG00000184007	PTP4A2	protein tyrosine phosphatase 4A2
chr1	32740381	32741172	792	0.465787	Promoter (<=1kb)	1	32739926	32751766	11841	1	3932	uc001bva.3	455	ENSG00000182866	LCK	LCK proto-oncogene, Src family tyrosine kinase
chr1	35969379	35970019	641	-0.521166	Intron (uc001byx.3/79932, intron 3 of 20)	1	35904143	35936561	32419	2	79932	uc010ohv.1	-32818	ENSG00000142687	KIAA0319L	KIAA0319 like
chr1	36129030	36129512	483	0.454914	Distal Intergenic	1	36065143	36107445	42303	2	5690	uc001bzf.2	-21585	ENSG00000126067	PSMB2	proteasome 20S subunit beta 2
chr1	36252762	36253478	717	0.413145	Distal Intergenic	1	36197713	36235551	37839	2	63967	uc009vux.3	-17211	ENSG00000092853	CLSPN	claspin
chr1	36349555	36350448	894	-0.464131	Promoter (<=1kb)	1	36348810	36389899	41090	1	26523	uc001bzl.3	745	ENSG00000092847	AGO1	argonaute RISC component 1
chr1	36397712	36398409	698	-0.405964	Promoter (1-2kb)	1	36396683	36522063	125381	1	192669	uc001bzq.3	1029	ENSG00000126070	AGO3	argonaute RISC catalytic component 3
chr1	36437388	36437982	595	-0.443098	5' UTR	1	36396683	36522063	125381	1	192669	uc001bzq.3	40705	ENSG00000126070	AGO3	argonaute RISC catalytic component 3
chr1	36454438	36454886	449	-0.540899	Intron (uc001bzp.3/192669, intron 5 of 18)	1	36396683	36522063	125381	1	192669	uc001bzq.3	57755	ENSG00000126070	AGO3	argonaute RISC catalytic component 3
chr1	36697195	36697678	484	-0.41774	Intron (uc001cae.4/9967, intron 1 of 11)	1	36704348	36755365	51018	1	9967	uc001cag.1	-6670	ENSG00000054118	THRAP3	thyroid hormone receptor associated protein 3
chr1	37510184	37510720	537	0.402167	Distal Intergenic	1	37270219	37499844	229626	2	2899	uc001cba.1	-10340	ENSG00000163873	GRIK3	glutamate ionotropic receptor kainate type subunit 3
chr1	38056285	38056831	547	-0.543678	5' UTR	1	38032413	38061586	29174	2	29889	uc001cbk.3	4755	ENSG00000134697	GNL2	G protein nucleolar 2
chr1	38307862	38308747	886	-0.432773	Intron (uc001cce.1/4520, intron 2 of 10)	1	38275239	38325292	50054	2	4520	uc001cce.1	16545	ENSG00000188786	MTF1	metal regulatory transcription factor 1
chr1	38409326	38409800	475	0.404818	Promoter (1-2kb)	1	38326369	38411522	85154	2	3633	uc009vvk.1	1722	ENSG00000204084	INPP5B	inositol polyphosphate-5-phosphatase B
chr1	38683443	38683866	424	0.476086	Distal Intergenic	1	38674706	38680439	5734	2	339442	uc021olp.1	-3004	ENSG00000237290	LINC01343	long intergenic non-protein coding RNA 1343
chr1	39510833	39511546	714	0.443935	Distal Intergenic	1	39491967	39500308	8342	1	4725	uc001ccy.3	18866	ENSG00000168653	NDUFS5	NADH:ubiquinone oxidoreductase subunit S5
chr1	40821743	40822398	656	-0.485399	Distal Intergenic	1	40839378	40882027	42650	1	64744	uc010ojh.2	-16980	ENSG00000084070	SMAP2	small ArfGAP2
chr1	41125106	41125730	625	0.484591	Intron (uc001cfu.1/9783, intron 1 of 7)	1	41086352	41131324	44973	2	9783	uc001cfu.1	5594	ENSG00000117016	RIMS3	regulating synaptic membrane exocytosis 3
chr1	41305298	41306269	972	0.436431	3' UTR	1	41326728	41328018	1291	2	163732	uc001cgj.3	21749	ENSG00000179862	CITED4	Cbp/p300 interacting transactivator with Glu/Asp rich carboxy-terminal domain 4
chr1	41356550	41357165	616	-0.425653	Distal Intergenic	1	41326728	41328018	1291	2	163732	uc001cgj.3	-28532	ENSG00000179862	CITED4	Cbp/p300 interacting transactivator with Glu/Asp rich carboxy-terminal domain 4
chr1	41595033	41595589	557	-0.488004	Intron (uc010ojr.2/22955, intron 2 of 8)	1	41492871	41625605	132735	2	22955	uc010ojr.2	30016	ENSG00000010803	SCMH1	Scm polycomb group protein homolog 1
chr1	42008141	42008817	677	-0.451544	Intron (uc001cgy.3/59269, intron 2 of 4)	1	41972036	42050989	78954	2	59269	uc001cgy.3	42172	ENSG00000127124	HIVEP3	HIVEP zinc finger 3
chr1	42798389	42799023	635	-0.41095	Promoter (1-2kb)	1	42642210	42800636	158427	2	22887	uc001che.3	1613	ENSG00000198815	FOXJ3	forkhead box J3
chr1	43352323	43353023	701	0.43995	Exon (uc001cij.1/uc001cij.1, exon 4 of 4)	1	43314962	43318146	3185	1	51058	uc001cih.3	37361	ENSG00000164011	ZNF691	zinc finger protein 691
chr1	43822899	43823723	825	0.608645	Promoter (<=1kb)	1	43824626	43828873	4248	1	991	uc001cix.3	-903	ENSG00000117399	CDC20	cell division cycle 20
chr1	44369807	44370465	659	0.536872	Intron (uc010okj.2/6487, intron 12 of 12)	1	44398992	44402912	3921	1	9048	uc001cks.3	-28527	ENSG00000117407	ARTN	artemin
chr1	44410813	44411484	672	0.423143	Promoter (<=1kb)	1	44412478	44433694	21217	1	9670	uc001ckx.3	-994	ENSG00000117408	IPO13	importin 13
chr1	46219118	46219683	566	-0.416044	Promoter (2-3kb)	1	46164407	46216485	52079	2	3652	uc001cou.3	-2633	ENSG00000197429	IPP	intracisternal A particle-promoted polypeptide
chr1	47649161	47649820	660	0.534496	3' UTR	1	47644922	47646011	1090	1	100874253	uc031pmn.1	4239	ENSG00000224805	LINC00853	long intergenic non-protein coding RNA 853
chr1	49338445	49339238	794	-0.642184	Intron (uc001cru.2/84871, intron 5 of 13)	1	49193540	49242547	49008	2	79656	uc001crx.4	-95898	ENSG00000162373	BEND5	BEN domain containing 5
chr1	50941032	50941577	546	0.71127	Exon (uc010onc.1/11124, exon 11 of 12)	1	50883223	50889119	5897	2	63950	uc010onb.2	-51913	ENSG00000142700	DMRTA2	DMRT like family A2
chr1	51844276	51844851	576	-0.423596	Intron (uc001csp.3/2060, intron 9 of 12)	1	51752930	51810785	57856	2	22996	uc010onf.2	-33491	ENSG00000085831	TTC39A	tetratricopeptide repeat domain 39A
chr1	52309827	52310402	576	0.400953	Intron (uc001cte.3/4898, intron 1 of 32)	1	52254866	52306186	51321	2	4898	uc009vzb.3	-3641	ENSG00000078618	NRDC	nardilysin convertase
chr1	53093447	53094088	642	-0.42264	Distal Intergenic	1	53099066	53122737	23672	1	348378	uc001cuf.3	-4978	ENSG00000182183	SHISAL2A	shisa like 2A
chr1	53190979	53191816	838	0.449905	Promoter (<=1kb)	1	53192131	53282312	90182	1	79699	uc009vzg.3	-315	ENSG00000162378	ZYG11B	zyg-11 family member B, cell cycle regulator
chr1	53477277	53477982	706	-0.59341	Promoter (2-3kb)	1	53480562	53517282	36721	1	6342	uc010onq.1	-2580	ENSG00000116171	SCP2	sterol carrier protein 2
chr1	53611560	53612357	798	0.519018	Distal Intergenic	1	53573600	53608289	34690	2	6512	uc001cuz.4	-3271	ENSG00000162383	SLC1A7	solute carrier family 1 member 7
chr1	53992687	53993609	923	0.626156	Intron (uc001cvr.1/148979, intron 4 of 9)	1	53925072	53933158	8087	1	63948	uc001cvq.1	67615	ENSG00000143006	DMRTB1	DMRT like family B with proline rich C-terminal 1
chr1	54159185	54159796	612	0.4545	Intron (uc001cvr.1/148979, intron 1 of 9)	1	53971906	54199877	227972	2	148979	uc001cvr.1	40081	ENSG00000174332	GLIS1	GLIS family zinc finger 1
chr1	54241317	54242018	702	0.409624	Intron (uc001cvs.3/55706, intron 16 of 17)	1	53971906	54199877	227972	2	148979	uc001cvr.1	-41440	ENSG00000174332	GLIS1	GLIS family zinc finger 1
chr1	54539664	54540569	906	0.455743	Intron (uc001cwt.1/127428, intron 3 of 4)	1	54519752	54519827	76	1	100616315	uc021ons.1	19912	ENSG00000283749	MIR4781	microRNA 4781
chr1	59964210	59964625	416	-0.522864	Intron (uc001czg.2/55277, intron 5 of 8)	1	59981301	60228402	247102	1	55277	uc001czm.5	-16676	ENSG00000172456	FGGY	FGGY carbohydrate kinase domain containing
chr1	60712325	60713103	779	0.594992	Distal Intergenic	1	60454824	60539442	84619	2	127795	uc001czs.2	-172883	ENSG00000162598	C1orf87	chromosome 1 open reading frame 87
chr1	60942362	60942777	416	0.44319	Distal Intergenic	1	60454824	60539442	84619	2	127795	uc001czs.2	-402920	ENSG00000162598	C1orf87	chromosome 1 open reading frame 87
chr1	61174288	61174968	681	0.455537	Intron (uc001czt.1/uc001czt.1, intron 4 of 5)	1	61542946	61928460	385515	1	4774	uc001czy.3	-367978	ENSG00000162599	NFIA	nuclear factor I A
chr1	61581167	61581704	538	-0.549422	Intron (uc001czy.3/4774, intron 2 of 10)	1	61547980	61928460	380481	1	4774	uc001czw.3	33187	ENSG00000162599	NFIA	nuclear factor I A
chr1	61687088	61687960	873	-0.404618	Intron (uc001czy.3/4774, intron 2 of 10)	1	61547980	61928460	380481	1	4774	uc001czw.3	139108	ENSG00000162599	NFIA	nuclear factor I A
chr1	61711547	61712219	673	-0.467834	Intron (uc001czy.3/4774, intron 2 of 10)	1	61869748	61928460	58713	1	4774	uc001czx.3	-157529	ENSG00000162599	NFIA	nuclear factor I A
chr1	63002672	63003428	757	0.486913	Promoter (1-2kb)	1	62923209	63001303	78095	2	85440	uc010oov.1	-1369	ENSG00000116641	DOCK7	dedicator of cytokinesis 7
chr1	63282075	63282462	388	-0.506556	Exon (uc001dat.3/84938, exon 4 of 11)	1	63249777	63330941	81165	1	84938	uc001dau.3	32298	ENSG00000125703	ATG4C	autophagy related 4C cysteine peptidase
chr1	63931787	63932353	567	-0.653226	Intron (uc001dba.2/23421, intron 4 of 8)	1	63876817	63904233	27417	1	29929	uc010oox.2	54970	ENSG00000088035	ALG6	ALG6 alpha-1,3-glucosyltransferase
chr1	64555169	64555962	794	0.417563	Intron (uc001dbi.4/4919, intron 4 of 6)	1	64669490	64710027	40538	1	148581	uc001dbn.1	-113528	ENSG00000177414	UBE2U	ubiquitin conjugating enzyme E2 U
chr1	65007703	65008409	707	-0.411182	Intron (uc001dbo.1/57685, intron 1 of 26)	1	65029360	65158741	129382	1	57685	uc001dbq.1	-20951	ENSG00000158966	CACHD1	cache domain containing 1
chr1	65513835	65514597	763	-0.559992	Distal Intergenic	1	65523438	65523525	88	2	100500854	uc021ook.1	8928	ENSG00000265996	MIR3671	microRNA 3671
chr1	65650702	65651565	864	-0.41787	Intron (uc001dby.3/205, intron 2 of 5)	1	65613850	65697828	83979	1	205	uc001dca.3	36852	ENSG00000162433	AK4	adenylate kinase 4
chr1	65754773	65755307	535	0.634987	Intron (uc001dcc.1/9829, intron 1 of 11)	1	65775218	65881552	106335	1	9829	uc001dce.2	-19911	ENSG00000116675	DNAJC6	DnaJ heat shock protein family (Hsp40) member C6
chr1	66716186	66716759	574	-0.44009	Intron (uc001dcn.3/5142, intron 4 of 16)	1	66797793	66840262	42470	1	5142	uc001dcq.3	-81034	ENSG00000184588	PDE4B	phosphodiesterase 4B
chr1	66732583	66733094	512	-0.726337	Intron (uc001dcn.3/5142, intron 7 of 16)	1	66797793	66840262	42470	1	5142	uc001dcq.3	-64699	ENSG00000184588	PDE4B	phosphodiesterase 4B
chr1	66845495	66846275	781	-0.467684	Distal Intergenic	1	66820070	66840262	20193	1	5142	uc009was.3	25425	ENSG00000184588	PDE4B	phosphodiesterase 4B
chr1	67932923	67933643	721	0.424365	Distal Intergenic	1	67873493	67896123	22631	2	26135	uc001ddy.3	-36800	ENSG00000142864	SERBP1	SERPINE1 mRNA binding protein 1
chr1	68694506	68695184	679	-0.534979	Intron (uc001dee.3/79971, intron 1 of 11)	1	68564142	68698284	134143	2	79971	uc001dee.3	3100	ENSG00000116729	WLS	Wnt ligand secretion mediator
chr1	68720631	68721446	816	-0.531256	Distal Intergenic	1	68659539	68698284	38746	2	79971	uc001deh.2	-22347	ENSG00000116729	WLS	Wnt ligand secretion mediator
chr1	69080950	69081932	983	0.482157	Distal Intergenic	1	68939835	68962799	22965	2	55635	uc001dem.4	-118151	ENSG00000024526	DEPDC1	DEP domain containing 1
chr1	70593348	70594057	710	0.412809	Distal Intergenic	1	70610485	70671361	60877	2	55631	uc001der.2	77304	ENSG00000066557	LRRC40	leucine rich repeat containing 40
chr1	71111794	71112272	479	0.4384	Distal Intergenic	1	70876901	70905534	28634	1	1491	uc010oqq.2	234893	ENSG00000116761	CTH	cystathionine gamma-lyase
chr1	72332579	72333541	963	0.452395	Intron (uc001dfv.3/257194, intron 2 of 6)	1	72259915	72302695	42781	2	100852409	uc031pmw.1	-29884	ENSG00000228853	NEGR1-IT1	NEGR1 intronic transcript 1
chr1	75196949	75197840	892	0.426825	Promoter (<=1kb)	1	75198836	75232360	33525	1	127253	uc001dgn.3	-996	ENSG00000162623	TYW3	tRNA-yW synthesizing protein 3 homolog
chr1	77372182	77372686	505	-0.508314	Intron (uc001dhi.3/81849, intron 2 of 4)	1	77334182	77529737	195556	1	81849	uc009wbw.3	38000	ENSG00000117069	ST6GALNAC5	ST6 N-acetylgalactosaminide alpha-2,6-sialyltransferase 5
chr1	77854155	77855043	889	-0.525055	Intron (uc001dhn.3/26289, intron 6 of 13)	1	77748287	78025654	277368	1	26289	uc001dho.3	105868	ENSG00000154027	AK5	adenylate kinase 5
chr1	83171507	83172332	826	0.504548	Distal Intergenic	1	82435998	82447660	11663	1	23266	uc009wce.1	735509	ENSG00000117114	ADGRL2	adhesion G protein-coupled receptor L2
chr1	83174500	83175172	673	0.478856	Distal Intergenic	1	82435998	82447660	11663	1	23266	uc009wce.1	738502	ENSG00000117114	ADGRL2	adhesion G protein-coupled receptor L2
chr1	87204931	87205428	498	-0.440657	Intron (uc001dlw.3/51100, intron 7 of 8)	1	87170253	87213867	43615	1	51100	uc001dlz.3	34678	ENSG00000097033	SH3GLB1	SH3 domain containing GRB2 like, endophilin B1
chr1	87263855	87264458	604	-0.483799	Distal Intergenic	1	87170253	87213867	43615	1	51100	uc001dlz.3	93602	ENSG00000097033	SH3GLB1	SH3 domain containing GRB2 like, endophilin B1
chr1	88064072	88065018	947	0.527656	Distal Intergenic	1	87819210	87837338	18129	2	100505768	uc001dmk.3	-226734	ENSG00000227290	LINC01364	long intergenic non-protein coding RNA 1364
chr1	88110300	88110713	414	0.467713	Distal Intergenic	1	87819210	87837338	18129	2	100505768	uc001dmk.3	-272962	ENSG00000227290	LINC01364	long intergenic non-protein coding RNA 1364
chr1	89161144	89162092	949	-0.415158	Intron (uc001dmn.3/5586, intron 1 of 21)	1	89149922	89301938	152017	1	5586	uc010osq.2	11222	ENSG00000065243	PKN2	protein kinase N2
chr1	89267245	89267611	367	-0.435929	Intron (uc001dmn.3/5586, intron 8 of 21)	1	89246722	89301938	55217	1	5586	uc010osr.2	20523	ENSG00000065243	PKN2	protein kinase N2
chr1	89276891	89277406	516	-0.410774	Intron (uc001dmn.3/5586, intron 15 of 21)	1	89246722	89301938	55217	1	5586	uc010osr.2	30169	ENSG00000065243	PKN2	protein kinase N2
chr1	89777976	89778444	469	-0.418634	Distal Intergenic	1	89754941	89756045	1105	2	729930	uc031pna.1	-21931	NA	LOC729930	intraflagellar transport associated protein pseudogene
chr1	90048121	90048865	745	0.424074	5' UTR	1	90024270	90063420	39151	1	23507	uc001dnj.3	23851	ENSG00000197147	LRRC8B	leucine rich repeat containing 8 VRAC subunit B
chr1	90107214	90108078	865	-0.407087	Intron (uc001dnl.4/84230, intron 1 of 2)	1	90098644	90185094	86451	1	84230	uc001dnl.4	8570	ENSG00000171488	LRRC8C	leucine rich repeat containing 8 VRAC subunit C
chr1	92150705	92151339	635	0.464683	Intron (uc009wde.3/7049, intron 19 of 19)	1	91980376	91991321	10946	1	8317	uc009wdd.3	170329	ENSG00000097046	CDC7	cell division cycle 7
chr1	92927000	92927488	489	-0.40887	Distal Intergenic	1	92940318	92949356	9039	2	2672	uc001dou.4	21868	ENSG00000162676	GFI1	growth factor independent 1 transcriptional repressor
chr1	93232783	93233508	726	-0.491707	Intron (uc001dox.3/7813, intron 1 of 17)	1	92974253	93257961	283709	2	7813	uc001dox.3	24453	ENSG00000067208	EVI5	ecotropic viral integration site 5
chr1	93394560	93395097	538	-0.515399	Intron (uc001dpc.3/388650, intron 1 of 4)	1	93298286	93427079	128794	2	388650	uc001dpc.3	31982	ENSG00000154511	DIPK1A	divergent protein kinase domain 1A
chr1	93768657	93769440	784	0.430235	Distal Intergenic	1	93775666	93791452	15787	2	100131564	uc021opy.1	22012	NA	CCDC18-AS1	CCDC18 antisense RNA 1
chr1	94456154	94456885	732	-0.496339	Distal Intergenic	1	94467114	94476485	9372	2	24	uc001dqi.1	19600	ENSG00000198691	ABCA4	ATP binding cassette subfamily A member 4
chr1	94478086	94478748	663	0.452208	Promoter (1-2kb)	1	94467114	94476485	9372	2	24	uc001dqi.1	-1601	ENSG00000198691	ABCA4	ATP binding cassette subfamily A member 4
chr1	94492465	94493029	565	-0.409268	Intron (uc001dqh.3/24, intron 30 of 49)	1	94475933	94484228	8296	2	24	uc009wdp.1	-8237	ENSG00000198691	ABCA4	ATP binding cassette subfamily A member 4
chr1	94636740	94637284	545	-0.422448	3' UTR	1	94642177	94661497	19321	2	9411	uc001dqk.3	24213	ENSG00000137962	ARHGAP29	Rho GTPase activating protein 29
chr1	95211824	95212673	850	-0.509052	Intron (uc001dqu.3/uc001dqu.3, intron 1 of 4)	1	95285898	95360803	74906	1	126969	uc001dqv.5	-73225	ENSG00000143036	SLC44A3	solute carrier family 44 member 3
chr1	95718224	95718897	674	0.410297	Distal Intergenic	1	95699711	95712781	13071	1	25950	uc031pnd.1	18513	ENSG00000122481	RWDD3	RWD domain containing 3
chr1	97720131	97720684	554	-0.612099	Intron (uc031pne.1/100873932, intron 1 of 4)	1	97561479	97788511	227033	1	100873932	uc031pne.1	158652	ENSG00000232878	DPYD-AS1	DPYD antisense RNA 1
chr1	97796675	97797139	465	-0.449939	Intron (uc001drv.3/1806, intron 16 of 22)	1	97561479	97788511	227033	1	100873932	uc031pne.1	235196	ENSG00000232878	DPYD-AS1	DPYD antisense RNA 1
chr1	98221575	98222018	444	-0.48658	Intron (uc001drv.3/1806, intron 3 of 22)	1	97543300	98386615	843316	2	1806	uc001drv.3	164597	ENSG00000188641	DPYD	dihydropyrimidine dehydrogenase
chr1	100307960	100308933	974	-0.549157	Distal Intergenic	1	100315640	100389579	73940	1	178	uc001dsi.1	-6707	ENSG00000162688	AGL	amylo-alpha-1, 6-glucosidase, 4-alpha-glucanotransferase
chr1	100327972	100328597	626	-0.541896	Promoter (1-2kb)	1	100326766	100389579	62814	1	178	uc001dsn.1	1206	ENSG00000162688	AGL	amylo-alpha-1, 6-glucosidase, 4-alpha-glucanotransferase
chr1	100838949	100839320	372	-0.820142	Intron (uc009web.2/8556, intron 1 of 13)	1	100818023	100985833	167811	1	8556	uc009wee.3	20926	ENSG00000079335	CDC14A	cell division cycle 14A
chr1	101290826	101291468	643	0.525011	Distal Intergenic	1	101337928	101360735	22808	2	2135	uc001dtk.2	69267	ENSG00000162694	EXTL2	exostosin like glycosyltransferase 2
chr1	101470968	101471927	960	-0.405292	Intron (uc001dtq.3/51611, intron 3 of 5)	1	101455180	101491362	36183	2	51611	uc001dtq.3	19435	ENSG00000117543	DPH5	diphthamide biosynthesis 5
chr1	101630099	101630651	553	-0.59691	Distal Intergenic	1	101702305	101707076	4772	1	1901	uc001dud.2	-71654	ENSG00000170989	S1PR1	sphingosine-1-phosphate receptor 1
chr1	109134083	109134534	452	-0.448748	Intron (uc010ouy.2/284611, intron 1 of 10)	1	109102971	109181949	78979	1	284611	uc010ouy.2	31112	ENSG00000162636	EEIG2	EEIG family member 2
chr1	109185387	109186190	804	-0.41904	Distal Intergenic	1	109190910	109203744	12835	2	113802	uc001dvt.4	17554	ENSG00000162639	HENMT1	HEN methyltransferase 1
chr1	109733267	109734017	751	-0.418183	Promoter (2-3kb)	1	109730601	109749403	18803	1	57535	uc001dwr.3	2666	ENSG00000116299	ELAPOR1	endosome-lysosome associated apoptosis and autophagy regulator 1
chr1	109824009	109824633	625	0.401292	Promoter (<=1kb)	1	109822176	109825041	2866	2	84722	uc001dxb.3	408	ENSG00000134222	PSRC1	proline and serine rich coiled-coil 1
chr1	110461186	110462153	968	-0.434384	Intron (uc001dyt.2/1435, intron 4 of 8)	1	110453233	110473616	20384	1	1435	uc021orj.2	7953	ENSG00000184371	CSF1	colony stimulating factor 1
chr1	114665468	114665823	356	0.502882	Intron (uc021orz.1/148281, intron 3 of 7)	1	114631914	114641887	9974	2	148281	uc001eeu.3	-23581	ENSG00000134207	SYT6	synaptotagmin 6
chr1	114943508	114944128	621	0.559173	Exon (uc010owr.2/51592, exon 12 of 15)	1	114946948	114949722	2775	2	51592	uc001eey.1	5594	ENSG00000197323	TRIM33	tripartite motif containing 33
chr1	115002458	115003372	915	-0.525204	Promoter (2-3kb)	1	114935399	115006178	70780	2	51592	uc010ows.2	2806	ENSG00000197323	TRIM33	tripartite motif containing 33
chr1	115139855	115140753	899	0.484024	Intron (uc001eez.3/163259, intron 13 of 29)	1	115110181	115124265	14085	2	10286	uc001efa.3	-15590	ENSG00000116752	BCAS2	BCAS2 pre-mRNA processing factor
chr1	115164292	115164967	676	0.420702	Exon (uc001eez.3/163259, exon 5 of 30)	1	115110181	115124265	14085	2	10286	uc001efa.3	-40027	ENSG00000116752	BCAS2	BCAS2 pre-mRNA processing factor
chr1	115166078	115166630	553	0.485105	Exon (uc001eez.3/163259, exon 3 of 30)	1	115110181	115124265	14085	2	10286	uc001efa.3	-41813	ENSG00000116752	BCAS2	BCAS2 pre-mRNA processing factor
chr1	115270065	115270873	809	-0.461717	Intron (uc001efj.3/7812, intron 10 of 17)	1	115247085	115259515	12431	2	4893	uc009wgu.3	-10550	ENSG00000213281	NRAS	NRAS proto-oncogene, GTPase
chr1	117544571	117545182	612	-0.51394	Promoter (<=1kb)	1	117544372	117579173	34802	1	9398	uc010oxd.2	199	ENSG00000134256	CD101	CD101 molecule
chr1	117941460	117942435	976	-0.400516	Intron (uc009whg.1/10905, intron 1 of 8)	1	117910085	118068320	158236	1	10905	uc001ehd.1	31375	ENSG00000198162	MAN1A2	mannosidase alpha class 1A member 2
chr1	120166048	120166884	837	0.421788	Exon (uc001ehy.1/90874, exon 3 of 3)	1	120162000	120190390	28391	2	90874	uc001ehy.1	23506	ENSG00000143067	ZNF697	zinc finger protein 697
chr1	146641736	146642528	793	0.432176	Promoter (1-2kb)	1	146626685	146644129	17445	2	5565	uc001epe.3	1601	ENSG00000131791	PRKAB2	protein kinase AMP-activated non-catalytic subunit beta 2
chr1	146685613	146686135	523	0.421273	Intron (uc001eph.4/2330, intron 3 of 8)	1	146655884	146697230	41347	2	2330	uc001eph.4	11095	ENSG00000131781	FMO5	flavin containing dimethylaniline monoxygenase 5
chr1	149953388	149954197	810	-0.546102	Intron (uc001etn.3/56957, intron 1 of 11)	1	149932867	149943179	10313	2	56957	uc001eto.3	-10209	ENSG00000264522	OTUD7B	OTU deubiquitinase 7B
chr1	149987131	149987860	730	-0.458672	Distal Intergenic	1	149912232	149982686	70455	2	56957	uc001etn.3	-4445	ENSG00000264522	OTUD7B	OTU deubiquitinase 7B
chr1	150136508	150137254	747	0.454858	Distal Intergenic	1	150127087	150131825	4739	1	51177	uc001etu.3	9421	ENSG00000023902	PLEKHO1	pleckstrin homology domain containing O1
chr1	150667907	150668651	745	-0.441975	Promoter (1-2kb)	1	150618701	150669672	50972	2	55204	uc001evj.2	1021	ENSG00000143457	GOLPH3L	golgi phosphoprotein 3 like
chr1	151178160	151178686	527	-0.463571	Intron (uc021oyo.1/8394, intron 1 of 13)	1	151171021	151222007	50987	1	8394	uc010pcu.2	7139	ENSG00000143398	PIP5K1A	phosphatidylinositol-4-phosphate 5-kinase type 1 alpha
chr1	151249136	151249621	486	-0.403194	Distal Intergenic	1	151254094	151260882	6789	1	57592	uc001exp.1	-4473	ENSG00000143373	ZNF687	zinc finger protein 687
chr1	151634266	151635237	972	-0.468931	Exon (uc031ppc.1/81609, exon 5 of 12)	1	151611364	151666977	55614	1	81609	uc001eyp.3	22902	ENSG00000143376	SNX27	sorting nexin 27
chr1	151668772	151669422	651	-0.604337	3' UTR	1	151672534	151680411	7878	2	11189	uc010pdh.2	10989	ENSG00000159409	CELF3	CUGBP Elav-like family member 3
chr1	153332887	153333493	607	-0.468075	Promoter (2-3kb)	1	153330330	153333503	3174	1	6280	uc001fbq.3	2557	ENSG00000163220	S100A9	S100 calcium binding protein A9
chr1	153361096	153361917	822	-0.588614	Promoter (1-2kb)	1	153362508	153363664	1157	2	6279	uc001fbs.3	1747	ENSG00000143546	S100A8	S100 calcium binding protein A8
chr1	154011191	154011852	662	0.440242	Intron (uc009woq.3/91181, intron 15 of 27)	1	153963239	153964631	1393	1	6232	uc001fdv.3	47952	ENSG00000177954	RPS27	ribosomal protein S27
chr1	154294395	154295272	878	0.465794	Promoter (<=1kb)	1	154293592	154297801	4210	1	89872	uc001feu.3	803	ENSG00000143595	AQP10	aquaporin 10
chr1	154486302	154486865	564	0.428335	Intron (uc001ffd.3/126668, intron 4 of 12)	1	154493799	154520623	26825	1	126668	uc001ffe.3	-6934	ENSG00000163239	TDRD10	tudor domain containing 10
chr1	154898481	154899212	732	0.451625	Exon (uc001ffq.3/10654, exon 4 of 5)	1	154897208	154909484	12277	2	10654	uc001ffq.3	10272	ENSG00000163344	PMVK	phosphomevalonate kinase
chr1	155090485	155091433	949	0.412707	Distal Intergenic	1	155100349	155107386	7038	1	1942	uc001fhh.3	-8916	ENSG00000169242	EFNA1	ephrin A1
chr1	155205383	155205890	508	-0.436719	Promoter (2-3kb)	1	155186648	155208441	21794	2	2630	uc021pau.2	2551	ENSG00000291137	GBAP1	glucosylceramidase beta pseudogene 1
chr1	155329178	155329950	773	-0.59246	Intron (uc001fkt.3/55870, intron 13 of 27)	1	155316141	155316236	96	2	693140	uc021pay.1	-12942	ENSG00000283701	MIR555	microRNA 555
chr1	155490795	155491385	591	-0.400437	5' UTR	1	155531772	155533735	1964	1	645676	uc010pge.2	-40387	ENSG00000235919	ASH1L-AS1	ASH1L antisense RNA 1
chr1	155617636	155618187	552	0.493009	Intron (uc001flf.3/uc001flf.3, intron 1 of 3)	1	155629233	155646537	17305	2	55249	uc010pgg.2	28350	ENSG00000163374	YY1AP1	YY1 associated protein 1
chr1	155653572	155654173	602	0.436795	Intron (uc001flh.3/55249, intron 1 of 9)	1	155629233	155649620	20388	2	55249	uc010pgh.2	-3952	ENSG00000163374	YY1AP1	YY1 associated protein 1
chr1	155785612	155786086	475	-0.609564	5' UTR	1	155754185	155791339	37155	2	54856	uc001fmf.3	5253	ENSG00000116580	GON4L	gon-4 like
chr1	156037828	156038354	527	0.708062	Exon (uc001fnc.3/57111, exon 3 of 5)	1	156030966	156040295	9330	1	57111	uc001fnc.3	6862	ENSG00000132698	RAB25	RAB25, member RAS oncogene family
chr1	156865592	156866170	579	0.437486	Promoter (2-3kb)	1	156863523	156886226	22704	1	375033	uc001fqj.1	2069	ENSG00000187800	PEAR1	platelet endothelial aggregation receptor 1
chr1	156923645	156924204	560	0.663987	Promoter (2-3kb)	1	156918111	156926356	8246	2	9826	uc001fqp.1	2152	ENSG00000132694	ARHGEF11	Rho guanine nucleotide exchange factor 11
chr1	158031946	158032583	638	0.428155	Intron (uc001frn.4/55243, intron 1 of 14)	1	158045903	158065844	19942	1	55243	uc009wsq.3	-13320	ENSG00000183853	KIRREL1	kirre like nephrin family adhesion molecule 1
chr1	158068145	158068911	767	0.527461	3' UTR	1	158056386	158065844	9459	1	55243	uc001fro.4	11759	ENSG00000183853	KIRREL1	kirre like nephrin family adhesion molecule 1
chr1	158214880	158215355	476	-0.421278	Distal Intergenic	1	158223927	158228058	4132	1	909	uc001frt.3	-8572	ENSG00000158477	CD1A	CD1a molecule
chr1	158297842	158298672	831	-0.635859	Promoter (2-3kb)	1	158297740	158301321	3582	2	910	uc001frw.3	2649	ENSG00000158485	CD1B	CD1b molecule
chr1	158803671	158804489	819	-0.406221	Promoter (2-3kb)	1	158801168	158819270	18103	1	4332	uc001fsz.1	2503	ENSG00000163563	MNDA	myeloid cell nuclear differentiation antigen
chr1	159211090	159211991	902	0.438322	Distal Intergenic	1	159175049	159176290	1242	1	2532	uc001ftp.4	36041	ENSG00000213088	ACKR1	atypical chemokine receptor 1 (Duffy blood group)
chr1	160083122	160083905	784	0.4948	Promoter (1-2kb)	1	160085520	160106992	21473	1	477	uc001fvb.2	-1615	ENSG00000018625	ATP1A2	ATPase Na+/K+ transporting subunit alpha 2
chr1	160133833	160134224	392	0.472405	Promoter (2-3kb)	1	160136318	160156767	20450	1	480	uc001fvg.3	-2094	ENSG00000132681	ATP1A4	ATPase Na+/K+ transporting subunit alpha 4
chr1	160388605	160389472	868	0.461731	Exon (uc001fwb.2/57216, exon 5 of 9)	1	160370364	160398468	28105	1	57216	uc001fwc.2	18241	ENSG00000162738	VANGL2	VANGL planar cell polarity protein 2
chr1	161515181	161515901	721	-0.698318	Intron (uc001gar.3/2214, intron 3 of 4)	1	161511551	161519818	8268	2	2214	uc001gar.3	3917	ENSG00000203747	FCGR3A	Fc gamma receptor IIIa
chr1	161590160	161591040	881	-0.650567	Distal Intergenic	1	161592988	161600837	7850	2	2215	uc031pqy.1	9797	ENSG00000162747	FCGR3B	Fc gamma receptor IIIb
chr1	162073429	162074073	645	-0.437678	Intron (uc010pkr.1/9722, intron 1 of 7)	1	162039581	162339813	300233	1	9722	uc010pks.1	33848	ENSG00000198929	NOS1AP	nitric oxide synthase 1 adaptor protein
chr1	162381479	162382390	912	-0.413068	Promoter (<=1kb)	1	162365056	162381928	16873	2	117157	uc001gbz.1	0	ENSG00000198574	SH2D1B	SH2 domain containing 1B
chr1	164569376	164570200	825	0.587239	Intron (uc001gcs.3/5087, intron 2 of 7)	1	164558766	164854300	295535	1	5087	uc010pkw.1	10610	ENSG00000185630	PBX1	PBX homeobox 1
chr1	164840621	164841288	668	0.422802	Intron (uc010pkw.1/5087, intron 7 of 7)	1	164738353	164743878	5526	2	100505795	uc021pdx.1	-96743	ENSG00000233693	PBX1-AS1	PBX1 antisense RNA 1
chr1	165851935	165852656	722	-0.415215	Intron (uc001gdp.3/7371, intron 1 of 6)	1	165877158	165877213	56	1	100500832	uc021pec.1	-24502	ENSG00000283936	MIR3658	microRNA 3658
chr1	166852792	166853686	895	0.400273	Distal Intergenic	1	166831953	166845654	13702	2	117143	uc009wve.2	-7138	ENSG00000152382	TADA1	transcriptional adaptor 1
chr1	167170401	167170855	455	0.485404	Distal Intergenic	1	167190066	167365664	175599	1	5451	uc010plg.2	-19211	ENSG00000143190	POU2F1	POU class 2 homeobox 1
chr1	167516702	167517222	521	-0.424135	Intron (uc001gel.3/8804, intron 2 of 3)	1	167510251	167523056	12806	2	8804	uc001gel.3	5834	ENSG00000143162	CREG1	cellular repressor of E1A stimulated genes 1
chr1	167535181	167536096	916	-0.428433	Distal Intergenic	1	167510251	167523056	12806	2	8804	uc001gel.3	-12125	ENSG00000143162	CREG1	cellular repressor of E1A stimulated genes 1
chr1	167585448	167586133	686	-0.42629	Distal Intergenic	1	167599474	167675486	76013	1	92241	uc001gem.3	-13341	ENSG00000198771	RCSD1	RCSD domain containing 1
chr1	167775095	167776062	968	0.406104	Distal Intergenic	1	167778625	167803315	24691	2	55811	uc009wvj.3	27253	ENSG00000143199	ADCY10	adenylate cyclase 10
chr1	167933896	167934375	480	-0.411568	Intron (uc001gev.3/55827, intron 2 of 19)	1	167937749	168045083	107335	1	55827	uc001gey.3	-3374	ENSG00000143164	DCAF6	DDB1 and CUL4 associated factor 6
chr1	168000400	168000821	422	-0.584438	Intron (uc001gev.3/55827, intron 11 of 19)	1	168011968	168045083	33116	1	55827	uc001gez.3	-11147	ENSG00000143164	DCAF6	DDB1 and CUL4 associated factor 6
chr1	169442311	169443148	838	-0.403955	Intron (uc001gge.4/10560, intron 2 of 5)	1	169433149	169455208	22060	2	10560	uc001gge.4	12060	ENSG00000117479	SLC19A2	solute carrier family 19 member 2
chr1	169942698	169943157	460	-0.466534	Intron (uc010plx.2/22920, intron 9 of 12)	1	169890470	169995042	104573	2	22920	uc010plx.2	51885	ENSG00000075945	KIFAP3	kinesin associated protein 3
chr1	171890714	171891167	454	0.56662	Exon (uc001gid.5/26052, exon 2 of 15)	1	171810618	172381857	571240	1	26052	uc001gif.4	80096	ENSG00000197959	DNM3	dynamin 3
chr1	171970466	171971085	620	0.426818	Intron (uc001gid.5/26052, intron 4 of 14)	1	172107948	172108028	81	1	100422882	uc021pew.1	-136863	ENSG00000283152	MIR3120	microRNA 3120
chr1	171989337	171990122	786	0.531551	Intron (uc001gid.5/26052, intron 4 of 14)	1	172107948	172108028	81	1	100422882	uc021pew.1	-117826	ENSG00000283152	MIR3120	microRNA 3120
chr1	172205960	172206477	518	0.513422	Intron (uc009wwb.3/26052, intron 14 of 15)	1	172106019	172113975	7957	2	100628315	uc031prh.1	-91985	NA	DNM3OS	DNM3 opposite strand/antisense RNA
chr1	172473753	172474238	486	-0.446058	Distal Intergenic	1	172502260	172572423	70164	1	51430	uc010pmm.1	-28022	ENSG00000094975	SUCO	SUN domain containing ossification factor
chr1	172491743	172492656	914	-0.460175	Distal Intergenic	1	172502260	172572423	70164	1	51430	uc010pmm.1	-9604	ENSG00000094975	SUCO	SUN domain containing ossification factor
chr1	172533265	172533995	731	-0.507082	Intron (uc010pmm.1/51430, intron 6 of 21)	1	172502317	172580973	78657	1	51430	uc010pmo.3	30948	ENSG00000094975	SUCO	SUN domain containing ossification factor
chr1	172795741	172796643	903	-0.50376	Distal Intergenic	1	172628185	172636012	7828	1	356	uc001git.3	167556	ENSG00000117560	FASLG	Fas ligand
chr1	173719334	173720136	803	-0.483929	Intron (uc001gjc.3/27252, intron 3 of 11)	1	173684706	173703650	18945	1	27252	uc001gjd.3	34628	ENSG00000076321	KLHL20	kelch like family member 20
chr1	173897347	173898276	930	-0.416795	Distal Intergenic	1	173872942	173886516	13575	2	462	uc001gjt.3	-10831	ENSG00000117601	SERPINC1	serpin family C member 1
chr1	174201384	174202218	835	0.464	Intron (uc009wwq.2/9910, intron 4 of 12)	1	174219613	174515050	295438	1	9910	uc001gjy.3	-17395	ENSG00000152061	RABGAP1L	RAB GTPase activating protein 1 like
chr1	174294459	174295151	693	0.445553	Intron (uc009wwq.2/9910, intron 11 of 12)	1	174244253	174515050	270798	1	9910	uc001gjz.3	50206	ENSG00000152061	RABGAP1L	RAB GTPase activating protein 1 like
chr1	175006427	175006994	568	-0.473771	Distal Intergenic	1	174982094	174992591	10498	2	63931	uc009wwr.3	-13836	ENSG00000120333	MRPS14	mitochondrial ribosomal protein S14
chr1	175199634	175200199	566	-0.554161	Distal Intergenic	1	175126123	175162229	36107	2	9674	uc010pmy.1	-37405	ENSG00000235750	KIAA0040	KIAA0040
chr1	175277775	175278282	508	-0.409692	Distal Intergenic	1	175291935	175375931	83997	2	7143	uc001gkp.1	97649	ENSG00000116147	TNR	tenascin R
chr1	175521638	175522156	519	0.47869	Intron (uc009wwu.1/7143, intron 1 of 22)	1	175291935	175375931	83997	2	7143	uc001gkp.1	-145707	ENSG00000116147	TNR	tenascin R
chr1	175958191	175958791	601	-0.433741	Exon (uc009wwv.2/64326, exon 13 of 17)	1	175937533	175937676	144	2	677679	uc001gkx.1	-20515	ENSG00000252906	SCARNA3	small Cajal body-specific RNA 3
chr1	177893072	177893673	602	-0.473185	Distal Intergenic	1	177897489	177917779	20291	2	89866	uc009wwy.1	24106	ENSG00000120341	SEC16B	SEC16 homolog B, endoplasmic reticulum export factor
chr1	178005724	178006715	992	-0.481576	Promoter (<=1kb)	1	177975275	178007142	31868	2	730102	uc001glm.3	427	ENSG00000242193	CRYZL2P	crystallin zeta like 2, pseudogene
chr1	178704043	178704843	801	-0.510346	Intron (uc001gly.1/55103, intron 1 of 9)	1	178694300	178889237	194938	1	55103	uc010pnb.2	9743	ENSG00000116191	RALGPS2	Ral GEF with PH domain and SH3 binding motif 2
chr1	179309988	179310984	997	-0.531005	5' UTR	1	179334855	179437852	102998	1	126859	uc001gmn.2	-23871	ENSG00000162779	AXDND1	axonemal dynein light chain domain containing 1
chr1	180296008	180296700	693	0.510667	Intron (uc001gog.3/84320, intron 6 of 7)	1	180238798	180243816	5019	2	100527964	uc001gof.2	-52192	ENSG00000230124	LHX4-AS1	LHX4 antisense RNA 1
chr1	180303683	180304620	938	-0.462749	Intron (uc001gog.3/84320, intron 6 of 7)	1	180238798	180243816	5019	2	100527964	uc001gof.2	-59867	ENSG00000230124	LHX4-AS1	LHX4 antisense RNA 1
chr1	180324150	180324635	486	-0.404889	Intron (uc001gog.3/84320, intron 6 of 7)	1	180238798	180243816	5019	2	100527964	uc001gof.2	-80334	ENSG00000230124	LHX4-AS1	LHX4 antisense RNA 1
chr1	180945112	180945986	875	-0.472478	3' UTR	1	180942176	180992046	49871	2	10228	uc010pnr.2	46060	ENSG00000135823	STX6	syntaxin 6
chr1	180946454	180947293	840	-0.44906	Intron (uc010pnr.2/10228, intron 5 of 5)	1	180942176	180992046	49871	2	10228	uc010pnr.2	44753	ENSG00000135823	STX6	syntaxin 6
chr1	182152575	182153019	445	-0.40711	Distal Intergenic	1	182023705	182030847	7143	2	127665	uc001goz.3	-121728	ENSG00000179930	ZNF648	zinc finger protein 648
chr1	182343657	182344296	640	0.508415	Distal Intergenic	1	182350839	182354717	3879	2	2752	uc010pnt.2	10421	ENSG00000135821	GLUL	glutamate-ammonia ligase
chr1	183853239	183854010	772	-0.437278	Exon (uc010pof.1/23179, exon 4 of 12)	1	183904966	183915752	10787	2	23127	uc001gqp.3	61742	ENSG00000198756	COLGALT2	collagen beta(1-O)galactosyltransferase 2
chr1	184041230	184041725	496	-0.601159	Exon (uc001gqt.4/116461, exon 4 of 5)	1	184020811	184043344	22534	1	116461	uc009wyg.3	20419	ENSG00000198860	TSEN15	tRNA splicing endonuclease subunit 15
chr1	184090282	184091176	895	0.656042	Distal Intergenic	1	184020811	184043344	22534	1	116461	uc009wyg.3	69471	ENSG00000198860	TSEN15	tRNA splicing endonuclease subunit 15
chr1	184131157	184132142	986	-0.518702	Distal Intergenic	1	184020811	184043344	22534	1	116461	uc009wyg.3	110346	ENSG00000198860	TSEN15	tRNA splicing endonuclease subunit 15
chr1	184482507	184483349	843	-0.424082	Intron (uc001gqv.1/81563, intron 3 of 5)	1	184356150	184598155	242006	1	81563	uc001gqv.1	126357	ENSG00000116667	C1orf21	chromosome 1 open reading frame 21
chr1	184503838	184504822	985	-0.400615	Intron (uc001gqv.1/81563, intron 3 of 5)	1	184356150	184598155	242006	1	81563	uc001gqv.1	147688	ENSG00000116667	C1orf21	chromosome 1 open reading frame 21
chr1	184909807	184910208	402	-0.520532	Intron (uc001gra.4/116496, intron 1 of 13)	1	184760159	184943718	183560	2	116496	uc001gra.4	33510	ENSG00000135842	NIBAN1	niban apoptosis regulator 1
chr1	185013329	185014098	770	-0.513003	Promoter (<=1kb)	1	185014551	185071740	57190	1	6045	uc001grc.1	-453	ENSG00000121481	RNF2	ring finger protein 2
chr1	185219130	185219608	479	0.62072	Intron (uc001grg.4/54823, intron 16 of 18)	1	185265522	185270846	5325	2	10625	uc001gri.3	51238	ENSG00000116679	IVNS1ABP	influenza virus NS1A binding protein
chr1	185345552	185346143	592	-0.465291	Distal Intergenic	1	185292979	185304171	11193	2	100288079	uc001grn.4	-41381	ENSG00000261024	GS1-279B7.1	microtubule associated protein 1 light chain 3 beta pseudogene
chr1	185421446	185421808	363	-0.435904	Distal Intergenic	1	185292979	185304171	11193	2	100288079	uc001grn.4	-117275	ENSG00000261024	GS1-279B7.1	microtubule associated protein 1 light chain 3 beta pseudogene
chr1	185463655	185464290	636	-0.403343	Distal Intergenic	1	185292979	185304171	11193	2	100288079	uc001grn.4	-159484	ENSG00000261024	GS1-279B7.1	microtubule associated protein 1 light chain 3 beta pseudogene
chr1	191421739	191422670	932	0.771023	Distal Intergenic	1	192127592	192154945	27354	1	64407	uc001gsg.3	-704922	ENSG00000150681	RGS18	regulator of G protein signaling 18
chr1	192078593	192079356	764	0.474073	Distal Intergenic	1	192127592	192154945	27354	1	64407	uc001gsg.3	-48236	ENSG00000150681	RGS18	regulator of G protein signaling 18
chr1	192786159	192786811	653	-0.480997	Distal Intergenic	1	192778169	192781407	3239	1	5997	uc001gsl.3	7990	ENSG00000116741	RGS2	regulator of G protein signaling 2
chr1	192948684	192949361	678	0.55953	Distal Intergenic	1	192981496	193028523	47028	2	51377	uc001gsm.3	79162	ENSG00000116750	UCHL5	ubiquitin C-terminal hydrolase L5
chr1	193021378	193021953	576	-0.612982	Intron (uc001gsm.3/51377, intron 1 of 10)	1	192981496	193028523	47028	2	51377	uc001gsm.3	6570	ENSG00000116750	UCHL5	ubiquitin C-terminal hydrolase L5
chr1	193046379	193046945	567	-0.405045	Intron (uc001gss.3/6738, intron 5 of 8)	1	193038146	193055115	16970	1	6738	uc001gsx.2	8233	ENSG00000116747	RO60	Ro60, Y RNA binding protein
chr1	196653249	196653937	689	-0.605399	Intron (uc001gti.4/3075, intron 6 of 9)	1	196659182	196887843	228662	1	10877	uc021pgt.1	-5245	ENSG00000134365	CFHR4	complement factor H related 4
chr1	197238098	197238816	719	0.440287	Promoter (<=1kb)	1	197237334	197447585	210252	1	23418	uc010ppb.2	764	ENSG00000134376	CRB1	crumbs cell polarity complex component 1
chr1	198744820	198745699	880	-0.573174	Distal Intergenic	1	198828002	198828111	110	2	406955	uc001gux.1	82412	ENSG00000207975	MIR181B1	microRNA 181b-1
chr1	198839688	198840164	477	0.468387	Intron (uc021pgz.1/100131234, intron 2 of 2)	1	198828173	198828282	110	2	406995	uc001guy.3	-11406	ENSG00000207759	MIR181A1	microRNA 181a-1
chr1	199211427	199211808	382	-0.491087	Distal Intergenic	1	198777132	198906558	129427	2	100131234	uc021pgz.1	-304869	NA	MIR181A1HG	MIR181A1 host gene
chr1	199843495	199844039	545	0.437272	Distal Intergenic	1	199996730	200008923	12194	1	2494	uc009wzg.2	-152691	ENSG00000116833	NR5A2	nuclear receptor subfamily 5 group A member 2
chr1	200546038	200546979	942	0.438503	Intron (uc010ppj.1/9928, intron 19 of 27)	1	200520625	200587966	67342	2	9928	uc010ppj.1	40987	ENSG00000118193	KIF14	kinesin family member 14
chr1	201378320	201378937	618	0.414882	3' UTR	1	201379454	201386921	7468	2	7135	uc021phe.1	7984	ENSG00000159173	TNNI1	troponin I1, slow skeletal type
chr1	201407834	201408321	488	0.427747	Distal Intergenic	1	201377207	201398994	21788	2	7135	uc001gwo.1	-8840	ENSG00000159173	TNNI1	troponin I1, slow skeletal type
chr1	201759765	201760622	858	-0.489164	Exon (uc001gwu.3/89796, exon 13 of 29)	1	201751304	201767736	16433	1	89796	uc001gwy.1	8461	ENSG00000134369	NAV1	neuron navigator 1
chr1	202486474	202487285	812	0.404614	Intron (uc001gya.2/4660, intron 18 of 23)	1	202509242	202557697	48456	1	4660	uc021pho.1	-21957	ENSG00000077157	PPP1R12B	protein phosphatase 1 regulatory subunit 12B
chr1	202711468	202712186	719	-0.542486	Exon (uc001gyf.3/10765, exon 17 of 27)	1	202559725	202679551	119827	2	127833	uc010pqb.2	-31917	ENSG00000143858	SYT2	synaptotagmin 2
chr1	202895008	202895875	868	-0.407549	Promoter (<=1kb)	1	202860230	202896371	36142	2	59349	uc001gyo.1	496	ENSG00000117153	KLHL12	kelch like family member 12
chr1	202898767	202899312	546	0.464022	Promoter (1-2kb)	1	202860230	202897727	37498	2	59349	uc010pqc.1	-1040	ENSG00000117153	KLHL12	kelch like family member 12
chr1	203171112	203171807	696	0.430311	Distal Intergenic	1	203148059	203155922	7864	2	1116	uc001gzj.2	-15190	ENSG00000133048	CHI3L1	chitinase 3 like 1
chr1	204149242	204149736	495	0.636627	Distal Intergenic	1	204123944	204135465	11522	2	5972	uc001haq.2	-13777	ENSG00000143839	REN	renin
chr1	204953010	204953706	697	0.564287	Promoter (2-3kb)	1	204950926	204991950	41025	1	23114	uc001hbl.2	2084	ENSG00000163531	NFASC	neurofascin
chr1	205151569	205152260	692	-0.552946	Intron (uc001hbw.3/25778, intron 2 of 12)	1	205129134	205143643	14510	2	25778	uc001hby.1	-7926	ENSG00000133059	DSTYK	dual serine/threonine and tyrosine protein kinase
chr1	205238071	205238845	775	0.513149	Promoter (<=1kb)	1	205237573	205242471	4899	1	9911	uc001hcd.3	498	ENSG00000133069	TMCC2	transmembrane and coiled-coil domain family 2
chr1	206114303	206114697	395	-0.855532	Distal Intergenic	1	206138911	206155074	16164	1	729533	uc001hdr.4	-24214	ENSG00000196550	FAM72A	family with sequence similarity 72 member A
chr1	206748138	206748635	498	-0.415439	Intron (uc001hec.1/83593, intron 2 of 3)	1	206756601	206762604	6004	1	83593	uc001heg.1	-7966	ENSG00000266094	RASSF5	Ras association domain family member 5
chr1	209822392	209823386	995	-0.43753	Promoter (1-2kb)	1	209788218	209824679	36462	2	3914	uc001hhg.3	1293	ENSG00000196878	LAMB3	laminin subunit beta 3
chr1	209915526	209916380	855	0.453926	Distal Intergenic	1	209929394	209953000	23607	1	80342	uc001hhm.2	-13014	ENSG00000009790	TRAF3IP3	TRAF3 interacting protein 3
chr1	209941613	209942448	836	-0.446245	Intron (uc001hhm.2/80342, intron 8 of 12)	1	209931843	209955668	23826	1	80342	uc009xcr.3	9770	ENSG00000009790	TRAF3IP3	TRAF3 interacting protein 3
chr1	211677433	211678386	954	0.460841	Distal Intergenic	1	211649864	211666259	16396	2	343035	uc009xda.2	-11174	ENSG00000198570	RD3	RD3 regulator of GUCY2D
chr1	211759911	211760435	525	-0.495511	Distal Intergenic	1	211748381	211752099	3719	2	7779	uc001hio.1	-7812	ENSG00000170385	SLC30A1	solute carrier family 30 member 1
chr1	213046329	213046835	507	-0.496183	Intron (uc001hjt.3/28982, intron 3 of 9)	1	213031597	213072705	41109	1	28982	uc001hjt.3	14732	ENSG00000162769	FLVCR1	FLVCR heme transporter 1
chr1	217778579	217779139	561	-0.437003	Intron (uc001hlf.1/55105, intron 5 of 9)	1	217603834	217804409	200576	2	55105	uc001hlf.1	25270	ENSG00000092978	GPATCH2	G-patch domain containing 2
chr1	220181055	220181713	659	0.437688	Intron (uc021pjd.1/26828, intron 1 of 1)	1	220141942	220220000	78059	2	2058	uc001hly.1	38287	ENSG00000136628	EPRS1	glutamyl-prolyl-tRNA synthetase 1
chr1	221196652	221197275	624	-0.487421	Distal Intergenic	1	221052743	221058400	5658	1	3142	uc001hmv.4	143909	ENSG00000136630	HLX	H2.0 like homeobox
chr1	221377110	221377706	597	-0.427673	Distal Intergenic	1	221503270	221509638	6369	2	400804	uc001hmw.1	131932	ENSG00000234754	LINC02817	long intergenic non-protein coding RNA 2817
chr1	221506999	221507555	557	-0.446389	Promoter (2-3kb)	1	221503270	221509638	6369	2	400804	uc001hmw.1	2083	ENSG00000234754	LINC02817	long intergenic non-protein coding RNA 2817
chr1	222289642	222290130	489	0.476005	Distal Intergenic	1	221874764	221915516	40753	2	11221	uc001hmz.2	-374126	ENSG00000143507	DUSP10	dual specificity phosphatase 10
chr1	222853931	222854657	727	0.421216	Intron (uc001hnn.3/64853, intron 6 of 9)	1	222841355	222885864	44510	2	64853	uc001hnn.3	31207	ENSG00000186063	AIDA	axin interactor, dorsalization associated
chr1	223121598	223122146	549	-0.465857	Intron (uc001hnu.2/84976, intron 4 of 9)	1	222988431	223179337	190907	1	84976	uc001hnu.2	133167	ENSG00000154309	DISP1	dispatched RND transporter family member 1
chr1	224031491	224032236	746	-0.513594	Promoter (1-2kb)	1	223967595	224033674	66080	2	7159	uc001hod.3	1438	ENSG00000143514	TP53BP2	tumor protein p53 binding protein 2
chr1	224044155	224045098	944	0.452861	Distal Intergenic	1	223967595	224033674	66080	2	7159	uc010pvb.2	-10481	ENSG00000143514	TP53BP2	tumor protein p53 binding protein 2
chr1	224357054	224357643	590	-0.401347	Distal Intergenic	1	224370910	224381142	10233	1	8560	uc001hoj.3	-13267	ENSG00000143753	DEGS1	delta 4-desaturase, sphingolipid 1
chr1	225603540	225604518	979	-0.409058	Intron (uc001hoy.3/3930, intron 6 of 13)	1	225589204	225615815	26612	2	3930	uc001hoy.3	11297	ENSG00000143815	LBR	lamin B receptor
chr1	226804007	226804452	446	0.577964	Distal Intergenic	1	226736501	226796915	60415	1	375057	uc021pjx.1	67506	ENSG00000203685	STUM	stum, mechanosensory transduction mediator homolog
chr1	226840580	226841451	872	0.402238	Intron (uc010pvo.2/3707, intron 2 of 7)	1	226819391	226926876	107486	2	3707	uc010pvo.2	85425	ENSG00000143772	ITPKB	inositol-trisphosphate 3-kinase B
chr1	227303216	227303748	533	-0.423706	Intron (uc001hqr.3/8476, intron 12 of 35)	1	227177566	227288940	111375	2	8476	uc001hqq.3	-14276	ENSG00000143776	CDC42BPA	CDC42 binding protein kinase alpha
chr1	228101047	228102025	979	0.500147	Distal Intergenic	1	228129291	228129384	94	2	100847072	uc031psm.1	27359	ENSG00000264483	MIR5008	microRNA 5008
chr1	228125130	228125773	644	0.417989	Intron (uc001hri.2/7483, intron 1 of 3)	1	228129291	228129384	94	2	100847072	uc031psm.1	3611	ENSG00000264483	MIR5008	microRNA 5008
chr1	228131625	228132443	819	0.67358	Promoter (2-3kb)	1	228129291	228129384	94	2	100847072	uc031psm.1	-2241	ENSG00000264483	MIR5008	microRNA 5008
chr1	228462058	228462819	762	0.445947	Promoter (2-3kb)	1	228465206	228472692	7487	1	84033	uc001hsp.2	-2387	ENSG00000154358	OBSCN	obscurin, cytoskeletal calmodulin and titin-interacting RhoGEF
chr1	229097174	229097812	639	-0.466072	Distal Intergenic	1	228870824	228882416	11593	1	58480	uc001htf.3	226350	ENSG00000116574	RHOU	ras homolog family member U
chr1	229194470	229195440	971	-0.429267	Distal Intergenic	1	229406809	229441640	34832	1	5867	uc001hth.4	-211369	ENSG00000168118	RAB4A	RAB4A, member RAS oncogene family
chr1	229421402	229422363	962	-0.448657	Exon (uc001hth.4/5867, exon 2 of 8)	1	229406809	229441640	34832	1	5867	uc031psp.1	14593	ENSG00000168118	RAB4A	RAB4A, member RAS oncogene family
chr1	230407308	230407796	489	0.514615	Intron (uc010pvy.1/2590, intron 14 of 15)	1	230397616	230417875	20260	1	2590	uc001htu.2	9692	ENSG00000143641	GALNT2	polypeptide N-acetylgalactosaminyltransferase 2
chr1	231348239	231348923	685	-0.615478	Intron (uc009xfn.1/440730, intron 8 of 9)	1	231319845	231323373	3529	2	149373	uc031pss.1	-24866	ENSG00000235710	TRIM67-AS1	TRIM67 antisense RNA 1
chr1	231561982	231562787	806	-0.756309	Promoter (1-2kb)	1	231499497	231560790	61294	2	54583	uc001huv.2	-1192	ENSG00000135766	EGLN1	egl-9 family hypoxia inducible factor 1
chr1	231766229	231766650	422	0.406378	Intron (uc010pwe.2/100303453, intron 7 of 8)	1	231762561	232177019	414459	1	27185	uc010pxm.2	3668	ENSG00000162946	DISC1	DISC1 scaffold protein
chr1	232724419	232725260	842	-0.72246	Distal Intergenic	1	232533712	232651243	117532	2	57568	uc001hvg.3	-73176	ENSG00000116991	SIPA1L2	signal induced proliferation associated 1 like 2
chr1	232808169	232808928	760	0.413574	Distal Intergenic	1	232940638	232946092	5455	1	54627	uc001hvh.2	-131710	ENSG00000212916	MAP10	microtubule associated protein 10
chr1	233196713	233197531	819	0.556312	Promoter (2-3kb)	1	233119882	233194264	74383	2	80003	uc001hvk.1	-2449	ENSG00000135749	PCNX2	pecanex 2
chr1	235980271	235981059	789	-0.497916	Intron (uc001hxj.3/1130, intron 3 of 52)	1	236016300	236016360	61	2	100302139	uc021pkv.1	35301	ENSG00000222831	MIR1537	microRNA 1537
chr1	235992185	235992561	377	-0.517951	Exon (uc001hxm.4/1130, exon 4 of 4)	1	236016300	236016360	61	2	100302139	uc021pkv.1	23799	ENSG00000222831	MIR1537	microRNA 1537
chr1	236419398	236420010	613	0.551147	Intron (uc001hxt.3/56605, intron 2 of 15)	1	236378422	236445339	66918	2	56605	uc001hxt.3	25329	ENSG00000086619	ERO1B	endoplasmic reticulum oxidoreductase 1 beta
chr1	237815068	237815458	391	0.498377	Intron (uc001hyl.1/6262, intron 51 of 104)	1	237838031	237889608	51578	1	6262	uc010pxz.1	-22573	ENSG00000198626	RYR2	ryanodine receptor 2
chr1	237991730	237992331	602	0.593078	Exon (uc001hyl.1/6262, exon 102 of 105)	1	238025475	238091619	66145	1	100130331	uc010pyc.2	-33144	ENSG00000237250	LOC100130331	POTE ankyrin domain family, member F pseudogene
chr1	239506258	239507022	765	0.722656	Distal Intergenic	1	239549865	240049896	500032	1	1131	uc001hyo.1	-42843	ENSG00000133019	CHRM3	cholinergic receptor muscarinic 3
chr1	239572960	239573376	417	0.537861	Intron (uc001hyo.1/1131, intron 1 of 8)	1	239549865	240049896	500032	1	1131	uc001hyo.1	23095	ENSG00000133019	CHRM3	cholinergic receptor muscarinic 3
chr1	239948253	239949149	897	0.558809	Intron (uc001hyo.1/1131, intron 6 of 8)	1	239792373	240072717	280345	1	1131	uc001hyp.3	155880	ENSG00000133019	CHRM3	cholinergic receptor muscarinic 3
chr1	241705389	241706078	690	-0.558749	Intron (uc001hyy.3/8564, intron 1 of 13)	1	241695434	241758949	63516	1	8564	uc009xgp.3	9955	ENSG00000117009	KMO	kynurenine 3-monooxygenase
chr1	241725870	241726468	599	-0.692984	Intron (uc001hyy.3/8564, intron 7 of 13)	1	241695434	241758949	63516	1	8564	uc009xgp.3	30436	ENSG00000117009	KMO	kynurenine 3-monooxygenase
chr1	241752711	241753500	790	-0.477636	Exon (uc001hyy.3/8564, exon 13 of 14)	1	241792167	241799232	7066	2	1122	uc001hzd.3	45732	ENSG00000203668	CHML	CHM like Rab escort protein
chr1	244191022	244191838	817	-0.444344	Intron (uc001iac.3/339529, intron 8 of 11)	1	244212241	244220780	8540	1	10472	uc031psv.1	-20403	ENSG00000179456	ZBTB18	zinc finger and BTB domain containing 18
chr1	244422355	244422654	300	-0.426882	Distal Intergenic	1	244515937	244552388	36452	1	200159	uc001iah.4	-93283	ENSG00000173728	C1orf100	chromosome 1 open reading frame 100
chr1	244634443	244635016	574	-0.513125	Intron (uc001iak.1/257044, intron 3 of 15)	1	244624673	244803662	178990	1	257044	uc010pyn.2	9770	ENSG00000179397	CATSPERE	catsper channel auxiliary subunit epsilon
chr1	245272812	245273635	824	-0.562387	Intron (uc001ibd.2/84288, intron 7 of 7)	1	245318287	245809683	491397	1	55083	uc010pyq.1	-44652	ENSG00000162849	KIF26B	kinesin family member 26B
chr1	245297449	245297964	516	0.453177	Distal Intergenic	1	245318287	245809683	491397	1	55083	uc010pyq.1	-20323	ENSG00000162849	KIF26B	kinesin family member 26B
chr1	245387238	245387920	683	-0.404964	Intron (uc010pyq.1/55083, intron 2 of 9)	1	245318287	245866428	548142	1	55083	uc001ibf.1	68951	ENSG00000162849	KIF26B	kinesin family member 26B
chr1	246768568	246769054	487	0.647478	Intron (uc001ibo.4/163882, intron 2 of 8)	1	246729639	246831884	102246	1	163882	uc001ibp.3	38929	ENSG00000162852	CNST	consortin, connexin sorting protein
chr1	247038865	247039483	619	-0.605178	Promoter (<=1kb)	1	247012917	247040383	27467	2	25909	uc001ibw.1	900	ENSG00000153207	AHCTF1	AT-hook containing transcription factor 1
chr1	247658866	247659431	566	-0.441929	Distal Intergenic	1	247654370	247655711	1342	1	441932	uc001icz.2	4496	ENSG00000290684	OR2W5P	olfactory receptor family 2 subfamily W member 5 pseudogene
chr1	247875015	247875736	722	0.408761	Promoter (<=1kb)	1	247875131	247876057	927	2	343169	uc001idj.1	321	ENSG00000169214	OR6F1	olfactory receptor family 6 subfamily F member 1
chr1	247934381	247935312	932	0.414767	Distal Intergenic	1	247920764	247921708	945	2	26188	uc010pza.2	-12673	ENSG00000221888	OR1C1	olfactory receptor family 1 subfamily C member 1
chr1	249095226	249096171	946	-0.474837	Distal Intergenic	1	249104651	249109099	4449	2	80851	uc010pzp.1	12928	ENSG00000175137	SH3BP5L	SH3 binding domain protein 5 like
chr2	390947	391717	771	0.598628	Distal Intergenic	2	279561	288308	8748	2	285016	uc002qwi.4	-102639	ENSG00000189292	ALKAL2	ALK and LTK ligand 2
chr2	393469	393914	446	0.491719	Distal Intergenic	2	279561	288308	8748	2	285016	uc002qwi.4	-105161	ENSG00000189292	ALKAL2	ALK and LTK ligand 2
chr2	1929186	1929582	397	0.402153	Promoter (2-3kb)	2	1887649	1927035	39387	2	23040	uc010ewl.2	-2151	ENSG00000186487	MYT1L	myelin transcription factor 1 like
chr2	1969284	1969899	616	0.467486	Intron (uc002qxd.3/23040, intron 8 of 24)	2	1887649	1927035	39387	2	23040	uc010ewl.2	-42249	ENSG00000186487	MYT1L	myelin transcription factor 1 like
chr2	2001769	2002401	633	0.453636	Intron (uc002qxd.3/23040, intron 4 of 24)	2	1887649	1927035	39387	2	23040	uc010ewl.2	-74734	ENSG00000186487	MYT1L	myelin transcription factor 1 like
chr2	2063149	2064065	917	0.40161	Intron (uc002qxd.3/23040, intron 3 of 24)	2	1983463	2176760	193298	2	23040	uc002qxf.1	112695	ENSG00000186487	MYT1L	myelin transcription factor 1 like
chr2	2099301	2100060	760	0.400109	Intron (uc002qxd.3/23040, intron 3 of 24)	2	1983463	2176760	193298	2	23040	uc002qxf.1	76700	ENSG00000186487	MYT1L	myelin transcription factor 1 like
chr2	2617899	2618674	776	0.421147	Distal Intergenic	2	1792885	2335045	542161	2	23040	uc002qxe.3	-282854	ENSG00000186487	MYT1L	myelin transcription factor 1 like
chr2	3079730	3080507	778	-0.483538	Intron (uc002qxh.1/uc002qxh.1, intron 3 of 6)	2	3192741	3323445	130705	2	7260	uc002qxi.2	242938	ENSG00000032389	EIPR1	EARP complex and GARP complex interacting protein 1
chr2	3463185	3463776	592	0.407898	Intron (uc002qxm.1/51112, intron 7 of 11)	2	3501690	3521518	19829	2	55256	uc010yiq.2	57742	ENSG00000182551	ADI1	acireductone dioxygenase 1
chr2	3479248	3480233	986	0.411757	Intron (uc002qxm.1/51112, intron 9 of 11)	2	3501690	3521518	19829	2	55256	uc010yiq.2	41285	ENSG00000182551	ADI1	acireductone dioxygenase 1
chr2	3583736	3584625	890	0.403829	Distal Intergenic	2	3592691	3605879	13189	2	246243	uc002qxs.3	21254	ENSG00000171865	RNASEH1	ribonuclease H1
chr2	3600472	3601217	746	-0.415845	Intron (uc002qxs.3/246243, intron 2 of 7)	2	3592691	3605879	13189	2	246243	uc002qxs.3	4662	ENSG00000171865	RNASEH1	ribonuclease H1
chr2	7090251	7090684	434	-0.498367	Intron (uc002qys.3/9781, intron 2 of 8)	2	7073188	7095132	21945	1	9781	uc002qyu.3	17063	ENSG00000151692	RNF144A	ring finger protein 144A
chr2	7428627	7429363	737	0.449966	Distal Intergenic	2	7561392	7590381	28990	1	100506274	uc002qyv.3	-132029	ENSG00000229727	LOC100506274	uncharacterized LOC100506274
chr2	8934811	8935392	582	-0.611917	Intron (uc010yiv.1/57498, intron 7 of 24)	2	8886618	8910962	24345	2	57498	uc002qze.3	-23849	ENSG00000134313	KIDINS220	kinase D interacting substrate 220
chr2	9278984	9279632	649	0.419248	Distal Intergenic	2	9346894	9545812	198919	1	8853	uc002qzh.2	-67262	ENSG00000151693	ASAP2	ArfGAP with SH3 domain, ankyrin repeat and PH domain 2
chr2	9366684	9367165	482	0.408354	Intron (uc002qzh.2/8853, intron 1 of 27)	2	9346894	9545812	198919	1	8853	uc002qzi.2	19790	ENSG00000151693	ASAP2	ArfGAP with SH3 domain, ankyrin repeat and PH domain 2
chr2	10024216	10024997	782	0.500083	Intron (uc010exc.2/9014, intron 8 of 11)	2	9983571	10074545	90975	1	9014	uc010yja.2	40645	ENSG00000115750	TAF1B	TATA-box binding protein associated factor, RNA polymerase I subunit B
chr2	10198870	10199790	921	0.500325	3' UTR	2	10184372	10194963	10592	1	8462	uc010yjc.2	14498	ENSG00000172059	KLF11	KLF transcription factor 11
chr2	10334102	10334732	631	0.482691	Promoter (1-2kb)	2	10332740	10332797	58	2	100422929	uc021vdt.1	-1305	ENSG00000265418	MIR4261	microRNA 4261
chr2	10555550	10556284	735	0.479226	Intron (uc002raj.4/3241, intron 2 of 4)	2	10586840	10586975	136	2	100302743	uc021vdu.1	30691	ENSG00000206633	SNORA80B	small nucleolar RNA, H/ACA box 80B
chr2	11377837	11378366	530	0.433678	Intron (uc002rbd.1/9475, intron 4 of 32)	2	11295540	11318998	23459	1	130814	uc010yjk.2	82297	ENSG00000162976	SLC66A3	solute carrier family 66 member 3
chr2	11413835	11414368	534	-0.424225	Intron (uc002rbd.1/9475, intron 3 of 32)	2	11321778	11484711	162934	2	9475	uc002rbd.1	70343	ENSG00000134318	ROCK2	Rho associated coiled-coil containing protein kinase 2
chr2	11423128	11423522	395	0.402035	Intron (uc002rbd.1/9475, intron 3 of 32)	2	11321778	11484711	162934	2	9475	uc002rbd.1	61189	ENSG00000134318	ROCK2	Rho associated coiled-coil containing protein kinase 2
chr2	11796478	11797302	825	0.627963	Distal Intergenic	2	11798304	11810329	12026	2	23620	uc002rbq.4	13027	ENSG00000169006	NTSR2	neurotensin receptor 2
chr2	11971007	11971893	887	-0.409471	Distal Intergenic	2	11977059	11977112	54	2	100422996	uc021vea.1	5219	ENSG00000265172	MIR4262	microRNA 4262
chr2	15495378	15496238	861	-0.41357	Intron (uc010exl.1/51594, intron 9 of 27)	2	15307032	15564592	257561	2	51594	uc010exl.1	68354	ENSG00000151779	NBAS	NBAS subunit of NRZ tethering complex
chr2	15935289	15936162	874	0.417489	Distal Intergenic	2	16080683	16087129	6447	1	4613	uc002rci.3	-144521	ENSG00000134323	MYCN	MYCN proto-oncogene, bHLH transcription factor
chr2	15989762	15990285	524	0.440379	Distal Intergenic	2	16080683	16087129	6447	1	4613	uc002rci.3	-90398	ENSG00000134323	MYCN	MYCN proto-oncogene, bHLH transcription factor
chr2	16012862	16013369	508	0.476841	Distal Intergenic	2	16080683	16087129	6447	1	4613	uc002rci.3	-67314	ENSG00000134323	MYCN	MYCN proto-oncogene, bHLH transcription factor
chr2	16124653	16125400	748	0.403692	Distal Intergenic	2	16082046	16087129	5084	1	4613	uc010yjr.2	42607	ENSG00000134323	MYCN	MYCN proto-oncogene, bHLH transcription factor
chr2	16656184	16656703	520	0.448036	Distal Intergenic	2	16730730	16804344	73615	2	81553	uc010exm.2	147641	ENSG00000197872	CYRIA	CYFIP related Rac1 interactor A
chr2	16688618	16689429	812	0.527012	Distal Intergenic	2	16730730	16804344	73615	2	81553	uc010exm.2	114915	ENSG00000197872	CYRIA	CYFIP related Rac1 interactor A
chr2	17863484	17864239	756	0.446811	Intron (uc002rcn.3/79677, intron 23 of 26)	2	17877556	17927218	49663	2	79677	uc002rcp.1	62979	ENSG00000163029	SMC6	structural maintenance of chromosomes 6
chr2	20229838	20230429	592	-0.483689	Distal Intergenic	2	20194060	20212455	18396	2	4148	uc010exu.1	-17383	ENSG00000132031	MATN3	matrilin 3
chr2	20897975	20898587	613	0.412584	Intron (uc002rec.3/60526, intron 6 of 6)	2	20866424	20871250	4827	1	151449	uc002rdz.1	31551	ENSG00000143869	GDF7	growth differentiation factor 7
chr2	23116391	23117100	710	0.450245	Distal Intergenic	2	23608298	23931483	323186	1	114818	uc010ykg.2	-491198	ENSG00000119771	KLHL29	kelch like family member 29
chr2	23715293	23716038	746	-0.592554	Intron (uc010ykg.2/114818, intron 2 of 13)	2	23755455	23867144	111690	1	114818	uc002ref.3	-39417	ENSG00000119771	KLHL29	kelch like family member 29
chr2	23776909	23777678	770	0.458865	Intron (uc010ykg.2/114818, intron 2 of 13)	2	23785022	23920814	135793	1	114818	uc002reg.3	-7344	ENSG00000119771	KLHL29	kelch like family member 29
chr2	24191160	24191858	699	0.459516	Exon (uc002rem.3/165324, exon 3 of 8)	2	24163376	24223693	60318	1	165324	uc010ykj.2	27784	ENSG00000173960	UBXN2A	UBX domain protein 2A
chr2	24310339	24310983	645	-0.496332	Promoter (2-3kb)	2	24300303	24308085	7783	2	9540	uc010ykk.2	-2254	ENSG00000115129	TP53I3	tumor protein p53 inducible protein 3
chr2	24561772	24562739	968	-0.423783	Intron (uc002rfe.2/50618, intron 1 of 39)	2	24425735	24583397	157663	2	50618	uc002rfe.2	20658	ENSG00000198399	ITSN2	intersectin 2
chr2	24902987	24903490	504	-0.602714	Intron (uc002rfi.3/8648, intron 5 of 21)	2	24964653	24993570	28918	1	8648	uc010eyf.3	-61163	ENSG00000084676	NCOA1	nuclear receptor coactivator 1
chr2	25147778	25148759	982	0.426938	Distal Intergenic	2	25042039	25142055	100017	2	109	uc010ykm.2	-5723	ENSG00000138031	ADCY3	adenylate cyclase 3
chr2	25154364	25155082	719	0.447947	Distal Intergenic	2	25042039	25142055	100017	2	109	uc010ykm.2	-12309	ENSG00000138031	ADCY3	adenylate cyclase 3
chr2	25978471	25979114	644	-0.509371	Exon (uc002rgs.2/55252, exon 9 of 12)	2	25964797	26003178	38382	2	55252	uc002rgt.1	24064	ENSG00000143970	ASXL2	ASXL transcriptional regulator 2
chr2	26048468	26048916	449	-0.466879	Intron (uc002rgs.2/55252, intron 2 of 11)	2	25964797	26003178	38382	2	55252	uc002rgt.1	-45290	ENSG00000143970	ASXL2	ASXL transcriptional regulator 2
chr2	26331640	26332111	472	-0.422317	Intron (uc002rgv.3/10890, intron 2 of 5)	2	26395960	26412532	16573	1	150946	uc002rgw.2	-63849	ENSG00000157833	GAREM2	GRB2 associated regulator of MAPK1 subtype 2
chr2	27051288	27052112	825	0.478306	Distal Intergenic	2	27070969	27173219	102251	1	56896	uc002rhu.4	-18857	ENSG00000157851	DPYSL5	dihydropyrimidinase like 5
chr2	27454617	27455363	747	0.57658	Exon (uc002rji.3/790, exon 17 of 44)	2	27440258	27466654	26397	1	790	uc010eyw.3	14359	ENSG00000084774	CAD	carbamoyl-phosphate synthetase 2, aspartate transcarbamylase, and dihydroorotase
chr2	27531143	27531755	613	0.56092	Promoter (<=1kb)	2	27530265	27531130	866	2	7349	uc002rjp.1	-13	ENSG00000163794	UCN	urocortin
chr2	27998965	27999612	648	-0.495174	Intron (uc002rlm.1/9553, intron 3 of 3)	2	27994584	28002608	8025	1	9553	uc002rln.1	4381	ENSG00000243147	MRPL33	mitochondrial ribosomal protein L33
chr2	28194780	28195467	688	-0.472037	Intron (uc002rlp.2/9577, intron 3 of 11)	2	28219234	28219316	83	1	100422965	uc021vff.1	-23767	ENSG00000265321	MIR4263	microRNA 4263
chr2	28218866	28219458	593	-0.421381	Promoter (<=1kb)	2	28219234	28219316	83	1	100422965	uc021vff.1	0	ENSG00000265321	MIR4263	microRNA 4263
chr2	28685968	28686891	924	-0.582417	Distal Intergenic	2	28718938	28866653	147716	1	151056	uc002rmb.2	-32047	ENSG00000163803	PLB1	phospholipase B1
chr2	29282651	29283546	896	0.407127	Distal Intergenic	2	29284556	29297127	12572	2	388939	uc002rmt.2	13581	ENSG00000179270	PCARE	photoreceptor cilium actin regulator
chr2	29331097	29331620	524	-0.40259	Intron (uc002rmu.3/79745, intron 1 of 14)	2	29336862	29383333	46472	1	79745	uc010ezm.1	-5242	ENSG00000115295	CLIP4	CAP-Gly domain containing linker protein family member 4
chr2	29814372	29814964	593	-0.454095	Intron (uc002rmy.3/238, intron 3 of 28)	2	29415640	30144477	728838	2	238	uc002rmy.3	329513	ENSG00000171094	ALK	ALK receptor tyrosine kinase
chr2	30728457	30729431	975	-0.429378	Intron (uc002rnj.3/253558, intron 2 of 6)	2	30670137	30867091	196955	1	253558	uc010ymq.2	58320	ENSG00000172954	LCLAT1	lysocardiolipin acyltransferase 1
chr2	30778648	30779180	533	0.43223	Intron (uc002rnj.3/253558, intron 4 of 6)	2	30670137	30867091	196955	1	253558	uc010ymq.2	108511	ENSG00000172954	LCLAT1	lysocardiolipin acyltransferase 1
chr2	32149161	32149812	652	-0.404725	Intron (uc002rnx.3/51072, intron 3 of 8)	2	32092894	32235698	142805	2	51072	uc002rnx.3	85886	ENSG00000162959	MEMO1	mediator of cell motility 1
chr2	32642614	32643136	523	-0.413044	Intron (uc010ezu.3/57448, intron 10 of 73)	2	32582096	32843965	261870	1	57448	uc010ezu.3	60518	ENSG00000115760	BIRC6	baculoviral IAP repeat containing 6
chr2	33350450	33350982	533	0.470307	Intron (uc021vft.1/4052, intron 4 of 33)	2	33359664	33624575	264912	1	4052	uc002rou.3	-8682	ENSG00000049323	LTBP1	latent transforming growth factor beta binding protein 1
chr2	33366956	33367779	824	0.578442	Intron (uc021vft.1/4052, intron 5 of 33)	2	33359664	33624575	264912	1	4052	uc010yna.2	7292	ENSG00000049323	LTBP1	latent transforming growth factor beta binding protein 1
chr2	33579713	33580495	783	0.459441	Intron (uc021vft.1/4052, intron 26 of 33)	2	33516551	33624575	108025	1	4052	uc010ynb.2	63162	ENSG00000049323	LTBP1	latent transforming growth factor beta binding protein 1
chr2	36747133	36747767	635	-0.401739	Intron (uc002rpd.3/51232, intron 12 of 16)	2	36779404	36821709	42306	2	9637	uc002rpf.2	73942	ENSG00000171055	FEZ2	fasciculation and elongation protein zeta 2
chr2	36752018	36752451	434	-0.487367	Intron (uc002rpd.3/51232, intron 13 of 16)	2	36779404	36821709	42306	2	9637	uc002rpf.2	69258	ENSG00000171055	FEZ2	fasciculation and elongation protein zeta 2
chr2	37221011	37221825	815	-0.457223	Intron (uc010ezy.1/54497, intron 6 of 8)	2	37208153	37241163	33011	2	54497	uc010ezy.1	19338	ENSG00000008869	HEATR5B	HEAT repeat containing 5B
chr2	37464975	37465770	796	-0.456208	Promoter (2-3kb)	2	37468721	37476303	7583	1	55471	uc010fah.3	-2951	ENSG00000003509	NDUFAF7	NADH:ubiquinone oxidoreductase complex assembly factor 7
chr2	37472897	37473401	505	-0.543535	Exon (uc010ynj.1/55471, exon 7 of 8)	2	37468721	37476303	7583	1	55471	uc010fah.3	4176	ENSG00000003509	NDUFAF7	NADH:ubiquinone oxidoreductase complex assembly factor 7
chr2	37580691	37581440	750	0.505617	Intron (uc002rqg.3/25797, intron 2 of 6)	2	37571753	37600465	28713	1	25797	uc002rqg.3	8938	ENSG00000115828	QPCT	glutaminyl-peptide cyclotransferase
chr2	37787675	37788174	500	-0.498836	Distal Intergenic	2	37869025	37899342	30318	2	10602	uc002rqi.2	111168	ENSG00000163171	CDC42EP3	CDC42 effector protein 3
chr2	37844283	37844947	665	-0.402278	Distal Intergenic	2	37869025	37899342	30318	2	10602	uc002rqi.2	54395	ENSG00000163171	CDC42EP3	CDC42 effector protein 3
chr2	37870730	37871371	642	-0.422248	3' UTR	2	37869025	37899342	30318	2	10602	uc002rqi.2	27971	ENSG00000163171	CDC42EP3	CDC42 effector protein 3
chr2	38004280	38004888	609	0.56493	Distal Intergenic	2	37869025	37899678	30654	2	10602	uc031roa.1	-104602	ENSG00000163171	CDC42EP3	CDC42 effector protein 3
chr2	39531894	39532403	510	-0.420612	Intron (uc010yns.3/8491, intron 6 of 25)	2	39476407	39553102	76696	2	8491	uc010yns.3	20699	ENSG00000011566	MAP4K3	mitogen-activated protein kinase kinase kinase kinase 3
chr2	40621273	40621834	562	-0.553589	Intron (uc002rrx.3/6546, intron 1 of 9)	2	40339286	40657444	318159	2	6546	uc002rrx.3	35610	ENSG00000183023	SLC8A1	solute carrier family 8 member A1
chr2	42333476	42334005	530	-0.41299	Distal Intergenic	2	42275161	42285668	10508	1	91461	uc002rsg.3	58315	ENSG00000162878	PKDCC	protein kinase domain containing, cytoplasmic
chr2	42712453	42713197	745	0.43498	Intron (uc002rsm.3/170850, intron 1 of 1)	2	42669157	42721237	52081	2	170850	uc002rsm.3	8040	ENSG00000171126	KCNG3	potassium voltage-gated channel modifier subfamily G member 3
chr2	43063393	43064032	640	-0.43973	Distal Intergenic	2	42997027	43019751	22725	2	23498	uc010ynw.1	-43642	ENSG00000162882	HAAO	3-hydroxyanthranilate 3,4-dioxygenase
chr2	45952861	45953783	923	-0.405617	Intron (uc002rut.3/5581, intron 1 of 14)	2	45903873	46072897	169025	1	5581	uc002ruu.3	48988	ENSG00000171132	PRKCE	protein kinase C epsilon
chr2	46013913	46014273	361	-0.506073	Intron (uc002rut.3/5581, intron 1 of 14)	2	45903873	46072897	169025	1	5581	uc002ruu.3	110040	ENSG00000171132	PRKCE	protein kinase C epsilon
chr2	46812411	46813285	875	0.401963	Intron (uc002rvc.3/5281, intron 6 of 6)	2	46808413	46844251	35839	2	5281	uc002rvc.3	30966	ENSG00000151665	PIGF	phosphatidylinositol glycan anchor biosynthesis class F
chr2	47015304	47016246	943	-0.531547	Distal Intergenic	2	47043807	47049799	5993	1	388948	uc002rvh.3	-27561	ENSG00000222005	LINC01118	long intergenic non-protein coding RNA 1118
chr2	47185812	47186600	789	0.482807	Intron (uc002rvm.3/57217, intron 4 of 20)	2	47177502	47303275	125774	1	57217	uc002rvp.3	8310	ENSG00000068724	TTC7A	tetratricopeptide repeat domain 7A
chr2	47621115	47621763	649	0.405918	Distal Intergenic	2	47630206	47641557	11352	1	4436	uc010fbf.2	-8443	ENSG00000095002	MSH2	mutS homolog 2
chr2	48154201	48154966	766	0.448406	Distal Intergenic	2	48045556	48132932	87377	2	80204	uc002rwg.2	-21269	ENSG00000138081	FBXO11	F-box protein 11
chr2	48450072	48450827	756	-0.44081	Distal Intergenic	2	48541795	48606434	64640	1	3344	uc002rwh.1	-90968	ENSG00000170802	FOXN2	forkhead box N2
chr2	48567551	48568127	577	-0.487948	Intron (uc002rwh.1/3344, intron 2 of 6)	2	48541795	48606434	64640	1	3344	uc002rwh.1	25756	ENSG00000170802	FOXN2	forkhead box N2
chr2	48658969	48659559	591	-0.519003	Distal Intergenic	2	48667908	48698589	30682	1	129285	uc002rwi.1	-8349	ENSG00000162869	PPP1R21	protein phosphatase 1 regulatory subunit 21
chr2	49813052	49813584	533	0.408418	Distal Intergenic	2	50145643	50201304	55662	2	9378	uc002rxa.4	387720	ENSG00000179915	NRXN1	neurexin 1
chr2	54679040	54679844	805	-0.402024	Distal Intergenic	2	54683454	54898583	215130	1	6711	uc002rxu.3	-3610	ENSG00000115306	SPTBN1	spectrin beta, non-erythrocytic 1
chr2	54890325	54891176	852	-0.558295	Intron (uc002rxu.3/6711, intron 32 of 35)	2	54884959	54898583	13625	1	6711	uc010you.2	5366	ENSG00000115306	SPTBN1	spectrin beta, non-erythrocytic 1
chr2	55195069	55195547	479	0.422811	Exon (uc002ryb.4/400954, exon 39 of 41)	2	55181120	55199156	18037	1	400954	uc002rya.3	13949	ENSG00000214595	EML6	EMAP like 6
chr2	55321419	55321953	535	-0.424115	Distal Intergenic	2	55199327	55277734	78408	2	57142	uc002ryg.3	-43685	ENSG00000115310	RTN4	reticulon 4
chr2	55525723	55526142	420	0.401797	Promoter (1-2kb)	2	55514978	55524049	9072	2	55704	uc002ryt.2	-1674	ENSG00000115355	CCDC88A	coiled-coil domain containing 88A
chr2	55783785	55784406	622	0.506429	Intron (uc002ryz.3/57223, intron 5 of 5)	2	55775514	55800913	25400	2	57223	uc002ryz.3	16507	ENSG00000275052	PPP4R3B	protein phosphatase 4 regulatory subunit 3B
chr2	55791374	55792021	648	-0.603293	Exon (uc002ryz.3/57223, exon 4 of 6)	2	55775514	55800913	25400	2	57223	uc002ryz.3	8892	ENSG00000275052	PPP4R3B	protein phosphatase 4 regulatory subunit 3B
chr2	56361687	56362227	541	0.512514	Intron (uc002rzk.3/uc002rzk.3, intron 2 of 6)	2	56411258	56613309	202052	1	114800	uc002rzn.3	-49031	ENSG00000055813	CCDC85A	coiled-coil domain containing 85A
chr2	59090397	59091095	699	0.552709	Intron (uc002rzy.3/400955, intron 3 of 13)	2	59152746	59290901	138156	1	400955	uc021vhz.2	-61651	ENSG00000233723	LINC01122	long intergenic non-protein coding RNA 1122
chr2	60516506	60517139	634	-0.508817	Distal Intergenic	2	60614497	60614580	84	2	100616473	uc021vie.1	97441	ENSG00000266078	MIR4432	microRNA 4432
chr2	61222496	61222899	404	-0.729938	Intron (uc010fci.3/150962, intron 4 of 17)	2	61236983	61240389	3407	2	150962	uc002sap.1	17490	ENSG00000162927	PUS10	pseudouridine synthase 10
chr2	62290002	62290843	842	0.495131	Intron (uc002sbp.3/150684, intron 2 of 2)	2	62423262	62451866	28605	1	10678	uc002sbs.3	-132419	ENSG00000170340	B3GNT2	UDP-GlcNAc:betaGal beta-1,3-N-acetylglucosaminyltransferase 2
chr2	62310268	62310833	566	0.43473	Intron (uc002sbp.3/150684, intron 2 of 2)	2	62423262	62451866	28605	1	10678	uc002sbs.3	-112429	ENSG00000170340	B3GNT2	UDP-GlcNAc:betaGal beta-1,3-N-acetylglucosaminyltransferase 2
chr2	63362186	63363179	994	0.596693	Intron (uc002sce.3/51057, intron 8 of 8)	2	63344986	63346677	1692	2	100169989	uc021vin.1	-15509	ENSG00000242412	DBIL5P2	diazepam binding inhibitor-like 5 pseudogene 2
chr2	63662478	63663311	834	-0.530519	Promoter (1-2kb)	2	63348535	63661070	312536	2	51057	uc002sce.3	-1408	ENSG00000143951	WDPCP	WD repeat containing planar cell polarity effector
chr2	63830651	63831248	598	0.458145	Intron (uc002scj.2/4190, intron 5 of 8)	2	63816285	63834330	18046	1	4190	uc010ypw.2	14366	ENSG00000014641	MDH1	malate dehydrogenase 1
chr2	64168640	64169264	625	-0.523828	Intron (uc010fct.3/51542, intron 8 of 19)	2	64119667	64163855	44189	2	51542	uc002sco.3	-4785	ENSG00000143952	VPS54	VPS54 subunit of GARP complex
chr2	64580660	64581400	741	0.614273	Distal Intergenic	2	64681327	64688517	7191	1	29094	uc002scy.4	-99927	ENSG00000119862	LGALSL	galectin like
chr2	65067766	65068575	810	-0.486537	Distal Intergenic	2	65128974	65159581	30608	2	400958	uc021vir.1	91006	ENSG00000237638	LINC02245	long intergenic non-protein coding RNA 2245
chr2	65096554	65097505	952	-0.409489	Distal Intergenic	2	65128974	65159581	30608	2	400958	uc021vir.1	62076	ENSG00000237638	LINC02245	long intergenic non-protein coding RNA 2245
chr2	65743176	65744121	946	0.400754	Intron (uc010fcy.1/uc010fcy.1, intron 4 of 9)	2	65559121	65659656	100536	2	200734	uc010fcx.1	-83520	ENSG00000198369	SPRED2	sprouty related EVH1 domain containing 2
chr2	66695300	66695904	605	0.540128	Intron (uc002sdt.3/4211, intron 7 of 10)	2	66667263	66796277	129015	1	4211	uc002sdw.1	28037	ENSG00000143995	MEIS1	Meis homeobox 1
chr2	66757410	66757977	568	0.441802	Intron (uc002sdt.3/4211, intron 8 of 10)	2	66667263	66796277	129015	1	4211	uc002sdw.1	90147	ENSG00000143995	MEIS1	Meis homeobox 1
chr2	68474739	68475457	719	-0.401174	Intron (uc002sei.1/5534, intron 1 of 5)	2	68405989	68479651	73663	2	5534	uc002sei.1	4194	ENSG00000221823	PPP3R1	protein phosphatase 3 regulatory subunit B, alpha
chr2	68487304	68487736	433	0.435866	Distal Intergenic	2	68405989	68479651	73663	2	5534	uc002sei.1	-7653	ENSG00000221823	PPP3R1	protein phosphatase 3 regulatory subunit B, alpha
chr2	68597490	68598433	944	-0.416395	Intron (uc002sen.4/5341, intron 1 of 8)	2	68592322	68624585	32264	1	5341	uc010fde.3	5168	ENSG00000115956	PLEK	pleckstrin
chr2	68969109	68969710	602	0.418313	Intron (uc010yqk.2/9938, intron 2 of 7)	2	68961913	69053957	92045	1	9938	uc010yql.2	7196	ENSG00000163219	ARHGAP25	Rho GTPase activating protein 25
chr2	69387198	69387729	532	-0.551513	Intron (uc002sff.3/84168, intron 13 of 14)	2	69330814	69330887	74	1	100423030	uc021viv.1	56384	ENSG00000266649	MIR3126	microRNA 3126
chr2	69621482	69622190	709	-0.500251	Distal Intergenic	2	69546901	69614386	67486	2	2673	uc002sfi.2	-7096	ENSG00000198380	GFPT1	glutamine--fructose-6-phosphate transaminase 1
chr2	70019942	70020429	488	0.407443	Exon (uc002sft.1/uc002sft.1, exon 3 of 4)	2	70056818	70106727	49910	1	64395	uc002sfu.3	-36389	ENSG00000087338	GMCL1	germ cell-less 1, spermatogenesis associated
chr2	70063888	70064727	840	-0.412163	Exon (uc002sfu.3/64395, exon 2 of 14)	2	70056818	70106727	49910	1	64395	uc002sfu.3	7070	ENSG00000087338	GMCL1	germ cell-less 1, spermatogenesis associated
chr2	70732814	70733594	781	-0.450106	Intron (uc010fdq.3/7039, intron 2 of 5)	2	70674412	70780770	106359	2	7039	uc010fdq.3	47176	ENSG00000163235	TGFA	transforming growth factor alpha
chr2	71595912	71596638	727	0.468725	Intron (uc010fec.2/27332, intron 7 of 12)	2	71575883	71654544	78662	1	27332	uc002sib.1	20029	ENSG00000075292	ZNF638	zinc finger protein 638
chr2	71632889	71633516	628	-0.45398	Exon (uc010yqw.1/27332, exon 17 of 20)	2	71623151	71662191	39041	1	27332	uc002sic.3	9738	ENSG00000075292	ZNF638	zinc finger protein 638
chr2	72017524	72018336	813	0.521552	Distal Intergenic	2	71828402	71913893	85492	1	8291	uc010yqz.2	189122	ENSG00000135636	DYSF	dysferlin
chr2	73262287	73262932	646	-0.603549	Intron (uc002sio.3/94097, intron 3 of 13)	2	73169165	73286306	117142	2	94097	uc002sio.3	23374	ENSG00000144040	SFXN5	sideroflexin 5
chr2	73327223	73327772	550	0.444919	Intron (uc002siu.4/26056, intron 1 of 4)	2	73300510	73316783	16274	2	26056	uc002sit.4	-10440	ENSG00000135631	RAB11FIP5	RAB11 family interacting protein 5
chr2	73782482	73783143	662	-0.623314	Intron (uc002sje.1/7840, intron 13 of 22)	2	73746902	73784481	37580	1	7840	uc010fev.1	35580	ENSG00000116127	ALMS1	ALMS1 centrosome and basal body associated protein
chr2	74978481	74979220	740	0.498841	Distal Intergenic	2	75059782	75120481	60700	1	3099	uc002snd.3	-80562	ENSG00000159399	HK2	hexokinase 2
chr2	75027320	75027972	653	0.499478	Distal Intergenic	2	75059782	75120481	60700	1	3099	uc002snd.3	-31810	ENSG00000159399	HK2	hexokinase 2
chr2	84461626	84462397	772	0.498934	Distal Intergenic	2	84517806	84519324	1519	1	388965	uc010ffz.1	-55409	NA	FUNDC2P2	FUN14 domain containing 2 pseudogene 2
chr2	84517593	84518229	637	0.448823	Promoter (<=1kb)	2	84517806	84519324	1519	1	388965	uc010ffz.1	0	NA	FUNDC2P2	FUN14 domain containing 2 pseudogene 2
chr2	84683214	84684178	965	-0.482743	Promoter (2-3kb)	2	84650647	84686586	35940	2	8802	uc002son.3	2408	ENSG00000163541	SUCLG1	succinate-CoA ligase GDP/ADP-forming subunit alpha
chr2	85529045	85529570	526	0.467149	Intron (uc002soy.3/83439, intron 4 of 11)	2	85545141	85555419	10279	2	10618	uc002soz.3	25849	ENSG00000152291	TGOLN2	trans-golgi network protein 2
chr2	85861940	85862570	631	-0.54236	Intron (uc002sqb.4/10713, intron 6 of 12)	2	85843215	85876407	33193	1	10713	uc010fgo.4	18725	ENSG00000168883	USP39	ubiquitin specific peptidase 39
chr2	86364696	86365559	864	-0.722038	Promoter (1-2kb)	2	86362993	86363129	137	1	692225	uc010fgr.1	1703	ENSG00000208772	SNORD94	small nucleolar RNA, C/D box 94
chr2	86644584	86645376	793	-0.447683	Distal Intergenic	2	86668271	86719839	51569	1	55818	uc002sri.4	-22895	ENSG00000115548	KDM3A	lysine demethylase 3A
chr2	86802288	86802834	547	-0.509612	Intron (uc010ytl.2/100526767, intron 3 of 7)	2	86730553	86790620	60068	2	51652	uc021vkf.1	-11668	ENSG00000115561	CHMP3	charged multivesicular body protein 3
chr2	89488451	89489118	668	-0.554723	Intron (uc021vku.1/uc021vku.1, intron 4 of 5)	2	89111884	89111968	85	1	100616399	uc021vks.1	376567	ENSG00000265510	MIR4436A	microRNA 4436a
chr2	96605184	96605715	532	0.82253	Intron (uc002sva.1/uc002sva.1, intron 2 of 41)	2	96676299	96688884	12586	1	729234	uc010fht.3	-70584	NA	FAHD2CP	fumarylacetoacetate hydrolase domain containing 2C, pseudogene
chr2	96862265	96862704	440	0.460239	Promoter (<=1kb)	2	96850603	96861287	10685	2	56910	uc002svl.3	-978	ENSG00000084090	STARD7	StAR related lipid transfer domain containing 7
chr2	97284407	97285032	626	0.433731	Intron (uc002swh.5/55683, intron 6 of 21)	2	97258892	97297219	38328	2	55683	uc002swh.5	12187	ENSG00000114982	KANSL3	KAT8 regulatory NSL complex subunit 3
chr2	97351526	97352217	692	0.543571	5' UTR	2	97356927	97364873	7947	1	90342	uc010fib.1	-4710	ENSG00000249715	FER1L5	fer-1 like family member 5
chr2	97353422	97354102	681	0.40912	Promoter (2-3kb)	2	97356927	97364873	7947	1	90342	uc010fib.1	-2825	ENSG00000249715	FER1L5	fer-1 like family member 5
chr2	98485918	98486725	808	-0.445116	Intron (uc002syh.4/23505, intron 4 of 40)	2	98372801	98377660	4860	2	23505	uc002syg.3	-108258	ENSG00000075568	TMEM131	transmembrane protein 131
chr2	98494275	98494905	631	-0.453631	Intron (uc002syh.4/23505, intron 4 of 40)	2	98372801	98377660	4860	2	23505	uc002syg.3	-116615	ENSG00000075568	TMEM131	transmembrane protein 131
chr2	98553485	98554412	928	-0.43551	Intron (uc002syh.4/23505, intron 1 of 40)	2	98372801	98612354	239554	2	23505	uc002syh.4	57942	ENSG00000075568	TMEM131	transmembrane protein 131
chr2	98998429	98999069	641	0.405904	Intron (uc002syt.3/1261, intron 4 of 7)	2	98993751	99015064	21314	1	1261	uc010fij.3	4678	ENSG00000144191	CNGA3	cyclic nucleotide gated channel subunit alpha 3
chr2	99279874	99280521	648	-0.444128	Promoter (<=1kb)	2	99235569	99279936	44368	2	11320	uc010yvm.2	0	ENSG00000071073	MGAT4A	alpha-1,3-mannosyl-glycoprotein 4-beta-N-acetylglucosaminyltransferase A
chr2	99338555	99339086	532	-0.425627	Intron (uc002sze.3/11320, intron 2 of 15)	2	99235569	99347589	112021	2	11320	uc002sze.3	8503	ENSG00000071073	MGAT4A	alpha-1,3-mannosyl-glycoprotein 4-beta-N-acetylglucosaminyltransferase A
chr2	99356566	99357560	995	-0.448844	Distal Intergenic	2	99235569	99347589	112021	2	11320	uc010fil.3	-8977	ENSG00000071073	MGAT4A	alpha-1,3-mannosyl-glycoprotein 4-beta-N-acetylglucosaminyltransferase A
chr2	99742827	99743632	806	-0.555673	5' UTR	2	99613724	99735242	121519	2	80705	uc002szg.4	-7585	ENSG00000135951	TSGA10	testis specific 10
chr2	101082675	101083616	942	0.442765	Distal Intergenic	2	101086944	101099742	12799	1	129521	uc002tan.1	-3328	ENSG00000204640	NMS	neuromedin S
chr2	101668508	101669174	667	-0.417935	Intron (uc002tau.4/11138, intron 2 of 17)	2	101623690	101676001	52312	2	11138	uc002tau.4	6827	ENSG00000204634	TBC1D8	TBC1 domain family member 8
chr2	102499486	102500448	963	-0.423275	Intron (uc002tbc.3/9448, intron 27 of 31)	2	102481392	102511152	29761	1	9448	uc002tbl.3	18094	ENSG00000071054	MAP4K4	mitogen-activated protein kinase kinase kinase kinase 4
chr2	102699864	102700772	909	-0.437969	Intron (uc010fix.3/3554, intron 1 of 11)	2	102686836	102796334	109499	1	3554	uc010fix.3	13028	ENSG00000115594	IL1R1	interleukin 1 receptor type 1
chr2	102858223	102858909	687	-0.488639	Distal Intergenic	2	102803466	102855811	52346	1	8808	uc002tbt.3	54757	ENSG00000115598	IL1RL2	interleukin 1 receptor like 2
chr2	103339530	103340520	991	0.424816	Exon (uc002tcb.2/84804, exon 5 of 6)	2	103333666	103353337	19672	2	84804	uc002tcb.2	12817	ENSG00000135953	MFSD9	major facilitator superfamily domain containing 9
chr2	103409131	103409720	590	-0.404733	Intron (uc002tcc.4/130827, intron 4 of 5)	2	103414225	103434138	19914	1	130827	uc010ywe.3	-4505	ENSG00000170417	TMEM182	transmembrane protein 182
chr2	103483193	103483812	620	-0.408866	Distal Intergenic	2	103414225	103434138	19914	1	130827	uc010ywe.3	68968	ENSG00000170417	TMEM182	transmembrane protein 182
chr2	105061584	105062071	488	-0.443571	Intron (uc002tch.3/150568, intron 1 of 3)	2	105050805	105129215	78411	1	150568	uc002tch.3	10779	ENSG00000235597	LINC01102	long intergenic non-protein coding RNA 1102
chr2	105192841	105193476	636	-0.449561	Distal Intergenic	2	105050805	105129215	78411	1	150568	uc002tch.3	142036	ENSG00000235597	LINC01102	long intergenic non-protein coding RNA 1102
chr2	105198670	105199400	731	0.500466	Distal Intergenic	2	105050805	105129215	78411	1	150568	uc002tch.3	147865	ENSG00000235597	LINC01102	long intergenic non-protein coding RNA 1102
chr2	106085229	106085867	639	0.423029	Distal Intergenic	2	105977283	106055230	77948	2	2274	uc002tdd.3	-29999	ENSG00000115641	FHL2	four and a half LIM domains 2
chr2	106430743	106431449	707	0.423159	Intron (uc002tdg.3/8440, intron 1 of 4)	2	106468204	106510730	42527	1	8440	uc002tdi.3	-36755	ENSG00000071051	NCK2	NCK adaptor protein 2
chr2	107323074	107323774	701	0.462153	Distal Intergenic	2	107418056	107502610	84555	2	84620	uc002tdq.3	178836	ENSG00000144057	ST6GAL2	ST6 beta-galactoside alpha-2,6-sialyltransferase 2
chr2	107921345	107922057	713	0.650274	Distal Intergenic	2	107429532	107503563	74032	2	84620	uc002tds.3	-417782	ENSG00000144057	ST6GAL2	ST6 beta-galactoside alpha-2,6-sialyltransferase 2
chr2	108353444	108354239	796	0.436604	Distal Intergenic	2	108439520	108442582	3063	2	729121	uc010ywj.1	88343	ENSG00000230651	RGPD4-AS1	RGPD4 antisense RNA 1 (head to head)
chr2	108363109	108363995	887	0.407956	Distal Intergenic	2	108439520	108442582	3063	2	729121	uc010ywj.1	78587	ENSG00000230651	RGPD4-AS1	RGPD4 antisense RNA 1 (head to head)
chr2	109779332	109779965	634	-0.40692	Intron (uc010ywt.1/344558, intron 1 of 9)	2	109757946	109758044	99	2	100422863	uc021vlw.1	-21288	ENSG00000264934	MIR4265	microRNA 4265
chr2	110013939	110014819	881	0.444873	Intron (uc010ywt.1/344558, intron 3 of 9)	2	109930027	109930081	55	2	100423027	uc021vlx.1	-83858	ENSG00000265965	MIR4266	microRNA 4266
chr2	110063369	110064035	667	0.495965	Intron (uc010ywt.1/344558, intron 7 of 9)	2	109930027	109930081	55	2	100423027	uc021vlx.1	-133288	ENSG00000265965	MIR4266	microRNA 4266
chr2	110068818	110069247	430	0.508725	Intron (uc010ywt.1/344558, intron 8 of 9)	2	109930027	109930081	55	2	100423027	uc021vlx.1	-138737	ENSG00000265965	MIR4266	microRNA 4266
chr2	110286268	110287235	968	0.492331	Distal Intergenic	2	110321792	110325553	3762	2	151011	uc002tez.1	38318	ENSG00000186522	SEPTIN10	septin 10
chr2	111753211	111754160	950	-0.415838	Exon (uc010yxk.1/55289, exon 14 of 18)	2	111878491	111886423	7933	1	10018	uc002tgt.1	-124331	ENSG00000153094	BCL2L11	BCL2 like 11
chr2	111903852	111904319	468	0.514697	3' UTR	2	111878491	111926022	47532	1	10018	uc021vms.1	25361	ENSG00000153094	BCL2L11	BCL2 like 11
chr2	112831443	112831834	392	-0.75426	Intron (uc010fkg.2/84910, intron 4 of 6)	2	112812800	112876895	64096	1	84910	uc002thm.2	18643	ENSG00000153214	TMEM87B	transmembrane protein 87B
chr2	113485217	113485709	493	0.538313	Intron (uc002tid.3/uc002tid.3, intron 15 of 16)	2	113495444	113522254	26811	2	150468	uc002tie.2	36545	ENSG00000169607	CKAP2L	cytoskeleton associated protein 2 like
chr2	114679559	114680316	758	-0.550852	Intron (uc002tkx.2/10096, intron 3 of 11)	2	114648175	114719129	70955	1	10096	uc010yyd.2	31384	ENSG00000115091	ACTR3	actin related protein 3
chr2	118899979	118900740	762	0.466704	Distal Intergenic	2	118860773	118867597	6825	1	51141	uc002tll.3	39206	ENSG00000125629	INSIG2	insulin induced gene 2
chr2	120999073	120999854	782	-0.431628	Promoter (1-2kb)	2	120997640	121052286	54647	1	5899	uc010yys.2	1433	ENSG00000144118	RALB	RAS like proto-oncogene B
chr2	121048558	121049136	579	0.424459	Intron (uc010yys.2/5899, intron 4 of 4)	2	121010414	121052286	41873	1	5899	uc010yyt.2	38144	ENSG00000144118	RALB	RAS like proto-oncogene B
chr2	122285053	122285621	569	-0.454705	Promoter (2-3kb)	2	122288456	122288585	130	1	100151683	uc010yzd.1	-2835	ENSG00000264229	RNU4ATAC	RNA, U4atac small nuclear
chr2	122914710	122915175	466	0.434451	Distal Intergenic	2	122513121	122525428	12308	1	7247	uc031rox.1	401589	ENSG00000211460	TSN	translin
chr2	122919520	122920229	710	0.489954	Distal Intergenic	2	122513121	122525428	12308	1	7247	uc031rox.1	406399	ENSG00000211460	TSN	translin
chr2	122930606	122931061	456	0.707771	Distal Intergenic	2	122513121	122525428	12308	1	7247	uc031rox.1	417485	ENSG00000211460	TSN	translin
chr2	124428679	124428951	273	0.685254	Distal Intergenic	2	124782864	125672863	890000	1	129684	uc002tno.3	-353913	ENSG00000155052	CNTNAP5	contactin associated protein family member 5
chr2	127031389	127032091	703	-0.430003	Distal Intergenic	2	127413511	127454251	40741	1	2995	uc002tnq.4	-381420	ENSG00000136732	GYPC	glycophorin C (Gerbich blood group)
chr2	127780373	127780859	487	0.422638	Distal Intergenic	2	127805599	127839641	34043	2	274	uc010yzf.2	58782	ENSG00000136717	BIN1	bridging integrator 1
chr2	127861018	127861547	530	0.451849	Intron (uc002tns.2/274, intron 1 of 18)	2	127805599	127864903	59305	2	274	uc002tns.2	3356	ENSG00000136717	BIN1	bridging integrator 1
chr2	127962801	127963554	754	0.599453	Promoter (<=1kb)	2	127941412	127963343	21932	2	339761	uc002tod.2	0	ENSG00000186684	CYP27C1	cytochrome P450 family 27 subfamily C member 1
chr2	128169277	128170249	973	-0.526736	Distal Intergenic	2	128175996	128186822	10827	1	5624	uc002tok.3	-5747	ENSG00000115718	PROC	protein C, inactivator of coagulation factors Va and VIIIa
chr2	128644997	128645418	422	-0.633892	Promoter (1-2kb)	2	128619207	128643514	24308	2	83607	uc002tpm.3	-1483	ENSG00000144233	AMMECR1L	AMMECR1 like
chr2	129198677	129199433	757	0.446227	Distal Intergenic	2	129023054	129076171	53118	2	9394	uc002tpt.4	-122506	ENSG00000136720	HS6ST1	heparan sulfate 6-O-sulfotransferase 1
chr2	129203888	129204744	857	0.478963	Distal Intergenic	2	129023054	129076171	53118	2	9394	uc002tpt.4	-127717	ENSG00000136720	HS6ST1	heparan sulfate 6-O-sulfotransferase 1
chr2	129361096	129361620	525	0.527916	Distal Intergenic	2	129023054	129076171	53118	2	9394	uc002tpt.4	-284925	ENSG00000136720	HS6ST1	heparan sulfate 6-O-sulfotransferase 1
chr2	129421125	129421793	669	0.429708	Distal Intergenic	2	129023054	129076171	53118	2	9394	uc002tpt.4	-344954	ENSG00000136720	HS6ST1	heparan sulfate 6-O-sulfotransferase 1
chr2	135248692	135249231	540	0.402702	Intron (uc002ttx.3/81615, intron 5 of 7)	2	135213330	135476571	263242	2	81615	uc002ttx.3	227340	ENSG00000152128	TMEM163	transmembrane protein 163
chr2	135308033	135308503	471	0.47647	Exon (uc002ttx.3/81615, exon 4 of 8)	2	135213330	135476571	263242	2	81615	uc002ttx.3	168068	ENSG00000152128	TMEM163	transmembrane protein 163
chr2	135449764	135450504	741	0.56981	Intron (uc002ttx.3/81615, intron 2 of 7)	2	135213330	135476571	263242	2	81615	uc002ttx.3	26067	ENSG00000152128	TMEM163	transmembrane protein 163
chr2	135518403	135519054	652	0.433853	Intron (uc002tty.3/81615, intron 1 of 8)	2	135213330	135525334	312005	2	81615	uc002tty.3	6280	ENSG00000152128	TMEM163	transmembrane protein 163
chr2	136021186	136021655	470	0.416736	Intron (uc002tuk.3/84083, intron 13 of 21)	2	135847224	135933964	86741	1	22930	uc010fnh.1	173962	ENSG00000115839	RAB3GAP1	RAB3 GTPase activating protein catalytic subunit 1
chr2	138738569	138739275	707	-0.604009	3' UTR	2	138721808	138773934	52127	1	3176	uc002tvf.3	16761	ENSG00000150540	HNMT	histamine N-methyltransferase
chr2	138739344	138739873	530	-0.447664	Intron (uc002tvf.3/3176, intron 2 of 5)	2	138721808	138773934	52127	1	3176	uc002tvf.3	17536	ENSG00000150540	HNMT	histamine N-methyltransferase
chr2	143585864	143586345	482	0.426575	Distal Intergenic	2	143635195	143747106	111912	1	8942	uc002tvk.3	-48850	ENSG00000115919	KYNU	kynureninase
chr2	144215727	144216443	717	0.415468	Intron (uc002tvm.4/55843, intron 8 of 13)	2	144193163	144525921	332759	1	55843	uc002tvn.3	22564	ENSG00000075884	ARHGAP15	Rho GTPase activating protein 15
chr2	144986226	144986636	411	0.41213	Intron (uc021vqf.1/79712, intron 2 of 9)	2	144703581	144994906	291326	2	79712	uc021vqf.1	8270	ENSG00000121964	GTDC1	glycosyltransferase like domain containing 1
chr2	145433907	145434414	508	-0.659454	Intron (uc021vqn.2/401014, intron 1 of 3)	2	145425534	145834291	408758	1	401014	uc031rpo.1	8373	ENSG00000226674	TEX41	testis expressed 41
chr2	145918888	145919449	562	-0.415176	Distal Intergenic	2	145425534	145834291	408758	1	401014	uc031rpo.1	493354	ENSG00000226674	TEX41	testis expressed 41
chr2	145988052	145988698	647	-0.442899	Distal Intergenic	2	145425534	145834291	408758	1	401014	uc031rpo.1	562518	ENSG00000226674	TEX41	testis expressed 41
chr2	146296170	146297105	936	-0.424366	Distal Intergenic	2	145425534	145834291	408758	1	401014	uc031rpo.1	870636	ENSG00000226674	TEX41	testis expressed 41
chr2	146738823	146739274	452	0.478637	Distal Intergenic	2	147344625	147348558	3934	1	728773	uc002twf.4	-605351	NA	PABPC1P2	poly(A) binding protein cytoplasmic 1 pseudogene 2
chr2	148953558	148954109	552	-0.502443	Intron (uc002twm.4/55777, intron 3 of 14)	2	148687966	148779173	91208	2	5000	uc002twk.3	-174385	ENSG00000115947	ORC4	origin recognition complex subunit 4
chr2	153015185	153015583	399	-0.504957	Intron (uc002tyc.4/10254, intron 1 of 13)	2	152973315	153032506	59192	2	10254	uc002tyc.4	16923	ENSG00000115145	STAM2	signal transducing adaptor molecule 2
chr2	153342813	153343701	889	-0.427019	Intron (uc002tye.3/114793, intron 1 of 25)	2	153476023	153506348	30326	1	114793	uc002tyf.3	-132322	ENSG00000157827	FMNL2	formin like 2
chr2	153624248	153624744	497	-0.446871	Distal Intergenic	2	153576549	153617767	41219	1	151188	uc002tyo.2	47699	ENSG00000177917	ARL6IP6	ADP ribosylation factor like GTPase 6 interacting protein 6
chr2	159364379	159365127	749	-0.414491	Intron (uc002tzt.1/8502, intron 1 of 12)	2	159389692	159514826	125135	1	8502	uc002tzz.1	-24565	ENSG00000144283	PKP4	plakophilin 4
chr2	159758052	159758589	538	0.406712	Distal Intergenic	2	159825146	160035674	210529	1	85461	uc010fol.1	-66557	ENSG00000115183	TANC1	tetratricopeptide repeat, ankyrin repeat and coiled-coil containing 1
chr2	160252102	160252476	375	-0.486288	Exon (uc002uao.3/29994, exon 20 of 37)	2	160260901	160290662	29762	2	29994	uc002uar.1	38186	ENSG00000123636	BAZ2B	bromodomain adjacent to zinc finger domain 2B
chr2	160429696	160430340	645	-0.78217	Intron (uc002uao.3/29994, intron 1 of 36)	2	160293917	160412376	118460	2	29994	uc002uat.4	-17320	ENSG00000123636	BAZ2B	bromodomain adjacent to zinc finger domain 2B
chr2	160599157	160599817	661	-0.401086	Exon (uc002uax.3/64844, exon 3 of 10)	2	160604316	160625084	20769	1	64844	uc002uay.3	-4499	ENSG00000136536	MARCHF7	membrane associated ring-CH-type finger 7
chr2	160710917	160711888	972	-0.514825	Exon (uc002ubb.4/100526664, exon 17 of 39)	2	160625139	160761267	136129	2	100526664	uc002ubb.4	49379	ENSG00000248672	LY75-CD302	LY75-CD302 readthrough
chr2	160759217	160760157	941	-0.652816	Promoter (1-2kb)	2	160625139	160761267	136129	2	100526664	uc002ubb.4	1110	ENSG00000248672	LY75-CD302	LY75-CD302 readthrough
chr2	161064114	161064694	581	-0.415392	Intron (uc010fow.1/3694, intron 1 of 9)	2	160958233	161056815	98583	2	3694	uc010fov.1	-7299	ENSG00000115221	ITGB6	integrin subunit beta 6
chr2	161146459	161146860	402	-0.416927	Intron (uc002ubi.4/5937, intron 6 of 14)	2	160998493	161128399	129907	2	3694	uc010fow.1	-18060	ENSG00000115221	ITGB6	integrin subunit beta 6
chr2	161150781	161151404	624	-0.486608	Intron (uc002ubi.4/5937, intron 6 of 14)	2	160998493	161128399	129907	2	3694	uc010fow.1	-22382	ENSG00000115221	ITGB6	integrin subunit beta 6
chr2	161997727	161998660	934	-0.608852	Intron (uc002ubq.1/10010, intron 1 of 3)	2	161993466	162092683	99218	1	10010	uc002ubr.2	4261	ENSG00000136560	TANK	TRAF family member associated NFKB activator
chr2	162018022	162018873	852	-0.539997	Promoter (1-2kb)	2	162016939	162092683	75745	1	10010	uc002ubs.3	1083	ENSG00000136560	TANK	TRAF family member associated NFKB activator
chr2	162019468	162020193	726	-0.43727	Promoter (2-3kb)	2	162016939	162092683	75745	1	10010	uc002ubs.3	2529	ENSG00000136560	TANK	TRAF family member associated NFKB activator
chr2	163211348	163212337	990	-0.411018	Intron (uc002ucg.3/25801, intron 3 of 7)	2	163200583	163219148	18566	1	25801	uc002ucg.3	10765	ENSG00000115271	GCA	grancalcin
chr2	164752456	164753315	860	0.627637	Distal Intergenic	2	164464118	164592513	128396	2	55137	uc002uck.1	-159943	ENSG00000182263	FIGN	fidgetin, microtubule severing factor
chr2	165513266	165514228	963	-0.425441	Distal Intergenic	2	165544153	165544287	135	2	100337591	uc021vrw.1	30059	ENSG00000206869	SNORA70F	small nucleolar RNA, H/ACA box 70F
chr2	166758135	166758785	651	-0.415575	Exon (uc002udk.3/79809, exon 20 of 29)	2	166713986	166747498	33513	2	79809	uc002udj.2	-10637	ENSG00000123607	TTC21B	tetratricopeptide repeat domain 21B
chr2	166797394	166798012	619	-0.413824	Exon (uc002udk.3/79809, exon 6 of 29)	2	166790367	166804831	14465	1	100506134	uc021vsa.1	7027	NA	TTC21B-AS1	TTC21B antisense RNA 1
chr2	167986120	167986600	481	0.512949	Intron (uc002udx.3/129446, intron 2 of 10)	2	167992419	168108567	116149	1	129446	uc002udy.3	-5819	ENSG00000163092	XIRP2	xin actin binding repeat containing 2
chr2	169002979	169003778	800	-0.512515	Intron (uc002uea.3/27347, intron 5 of 17)	2	168810530	169104105	293576	2	27347	uc002uea.3	100327	ENSG00000198648	STK39	serine/threonine kinase 39
chr2	170612943	170613454	512	0.558698	Distal Intergenic	2	170590356	170608396	18041	1	151230	uc002ufi.2	22587	ENSG00000213160	KLHL23	kelch like family member 23
chr2	170841462	170842009	548	0.408642	Intron (uc010zdi.2/130507, intron 24 of 38)	2	170857814	170940639	82826	1	130507	uc010zdj.2	-15805	ENSG00000144357	UBR3	ubiquitin protein ligase E3 component n-recognin 3
chr2	171069672	171070151	480	0.530342	Intron (uc002ufv.4/140469, intron 3 of 29)	2	171055718	171239276	183559	1	140469	uc002uga.3	13954	ENSG00000071909	MYO3B	myosin IIIB
chr2	171824763	171825555	793	-0.405205	Distal Intergenic	2	171810981	171823643	12663	1	26003	uc002ugm.3	13782	ENSG00000115806	GORASP2	golgi reassembly stacking protein 2
chr2	172077742	172078332	591	0.401663	Intron (uc002ugp.2/9874, intron 1 of 20)	2	171847333	172087824	240492	2	9874	uc002ugp.2	9492	ENSG00000198586	TLK1	tousled like kinase 1
chr2	172115338	172115963	626	0.42832	Distal Intergenic	2	171847333	172087824	240492	2	9874	uc002ugp.2	-27514	ENSG00000198586	TLK1	tousled like kinase 1
chr2	172242992	172243541	550	-0.437506	Intron (uc002ugs.4/79828, intron 2 of 8)	2	172173913	172290619	116707	2	79828	uc002ugs.4	47078	ENSG00000123600	METTL8	methyltransferase 8, methylcytidine
chr2	172249281	172249934	654	-0.407036	Intron (uc002ugs.4/79828, intron 2 of 8)	2	172173913	172290619	116707	2	79828	uc002ugs.4	40685	ENSG00000123600	METTL8	methyltransferase 8, methylcytidine
chr2	172275828	172276401	574	-0.417765	Intron (uc002ugs.4/79828, intron 1 of 8)	2	172173913	172290619	116707	2	79828	uc002ugs.4	14218	ENSG00000123600	METTL8	methyltransferase 8, methylcytidine
chr2	173029735	173030271	537	0.433258	Distal Intergenic	2	172965873	172967478	1606	2	1746	uc010zdx.1	-62257	ENSG00000115844	DLX2	distal-less homeobox 2
chr2	173085465	173086107	643	0.583845	Distal Intergenic	2	172965873	172967478	1606	2	1746	uc010zdx.1	-117987	ENSG00000115844	DLX2	distal-less homeobox 2
chr2	173118216	173118676	461	0.412809	Distal Intergenic	2	172965873	172967478	1606	2	1746	uc010zdx.1	-150738	ENSG00000115844	DLX2	distal-less homeobox 2
chr2	173177346	173177854	509	0.614556	Distal Intergenic	2	173292082	173339850	47769	1	3655	uc010fqk.1	-114228	ENSG00000091409	ITGA6	integrin subunit alpha 6
chr2	174089993	174090776	784	-0.455099	3' UTR	2	174062441	174146764	84324	2	339751	uc002uib.3	55988	ENSG00000238133	MAP3K20-AS1	MAP3K20 antisense RNA 1
chr2	174490839	174491782	944	0.52805	Distal Intergenic	2	174219561	174233718	14158	1	83879	uc010zek.1	271278	ENSG00000144354	CDCA7	cell division cycle associated 7
chr2	174652665	174653146	482	0.427771	Distal Intergenic	2	174771187	174828947	57761	2	6670	uc002uie.3	175801	ENSG00000172845	SP3	Sp3 transcription factor
chr2	174789620	174790092	473	-0.533737	Intron (uc002uie.3/6670, intron 2 of 4)	2	174771187	174828947	57761	2	6670	uc002uie.3	38855	ENSG00000172845	SP3	Sp3 transcription factor
chr2	174810472	174810974	503	-0.455052	Intron (uc002uie.3/6670, intron 2 of 4)	2	174771187	174828947	57761	2	6670	uc002uie.3	17973	ENSG00000172845	SP3	Sp3 transcription factor
chr2	174832988	174833928	941	-0.461921	Promoter (2-3kb)	2	174771187	174830430	59244	2	6670	uc010zel.2	-2558	ENSG00000172845	SP3	Sp3 transcription factor
chr2	174954891	174955617	727	-0.402994	Intron (uc002uih.3/29789, intron 7 of 10)	2	174771187	174830430	59244	2	6670	uc010zel.2	-124461	ENSG00000172845	SP3	Sp3 transcription factor
chr2	175281354	175281739	386	-0.467805	Intron (uc002uiq.3/79634, intron 5 of 7)	2	175274765	175294303	19539	1	79634	uc002uis.3	6589	ENSG00000144306	SCRN3	secernin 3
chr2	175784496	175785299	804	-0.529997	Intron (uc002uji.3/1123, intron 3 of 12)	2	175664042	175712346	48305	2	1123	uc002ujg.3	-72150	ENSG00000128656	CHN1	chimerin 1
chr2	180032405	180032936	532	0.511182	Intron (uc002uni.4/91404, intron 5 of 17)	2	179966419	179989285	22867	2	91404	uc002unh.4	-43120	ENSG00000187231	SESTD1	SEC14 and spectrin domain containing 1
chr2	182501864	182502345	482	-0.514207	Intron (uc002unx.3/375298, intron 1 of 13)	2	182401401	182521834	120434	2	375298	uc002unx.3	19489	ENSG00000188452	CERKL	ceramide kinase like
chr2	182562498	182563112	615	-0.465158	Distal Intergenic	2	182540833	182545392	4560	2	4760	uc002uof.4	-17106	ENSG00000162992	NEUROD1	neuronal differentiation 1
chr2	183591042	183591732	691	-0.483184	Intron (uc002uow.2/54431, intron 5 of 23)	2	183580768	183644750	63983	1	54431	uc010fro.2	10274	ENSG00000077232	DNAJC10	DnaJ heat shock protein family (Hsp40) member C10
chr2	190454949	190455469	521	-0.497292	Distal Intergenic	2	190444539	190448484	3946	2	30061	uc002uqs.1	-6465	ENSG00000138449	SLC40A1	solute carrier family 40 member 1
chr2	190670051	190670709	659	-0.521505	3' UTR	2	190682743	190742355	59613	1	5378	uc002url.3	-12034	ENSG00000064933	PMS1	PMS1 homolog 1, mismatch repair system component
chr2	191511497	191512123	627	-0.475371	Promoter (1-2kb)	2	191513848	191557492	43645	1	4664	uc002usb.3	-1725	ENSG00000138386	NAB1	NGFI-A binding protein 1
chr2	191877299	191878060	762	-0.44246	Promoter (<=1kb)	2	191833762	191878404	44643	2	6772	uc021vue.1	344	ENSG00000115415	STAT1	signal transducer and activator of transcription 1
chr2	196400263	196401122	860	-0.462101	Distal Intergenic	2	196521532	196602426	80895	1	57181	uc002utg.4	-120410	ENSG00000196950	SLC39A10	solute carrier family 39 member 10
chr2	196411115	196411837	723	0.567127	Distal Intergenic	2	196521532	196602426	80895	1	57181	uc002utg.4	-109695	ENSG00000196950	SLC39A10	solute carrier family 39 member 10
chr2	196583707	196584286	580	-0.422171	Intron (uc002utg.4/57181, intron 8 of 9)	2	196521852	196602426	80575	1	57181	uc010zgp.2	61855	ENSG00000196950	SLC39A10	solute carrier family 39 member 10
chr2	197934397	197935132	736	-0.569313	Intron (uc002utz.4/91526, intron 10 of 21)	2	197831741	197987516	155776	2	91526	uc002utz.4	52384	ENSG00000065413	ANKRD44	ankyrin repeat domain 44
chr2	198051974	198052765	792	-0.551807	Intron (uc021vuj.1/91526, intron 1 of 27)	2	197859250	198062762	203513	2	91526	uc021vuk.2	9997	ENSG00000065413	ANKRD44	ankyrin repeat domain 44
chr2	198169410	198170312	903	-0.400748	Intron (uc021vuj.1/91526, intron 1 of 27)	2	197851386	198175521	324136	2	91526	uc021vuj.1	5209	ENSG00000065413	ANKRD44	ankyrin repeat domain 44
chr2	198190100	198190808	709	0.425694	Distal Intergenic	2	197998695	198175521	176827	2	91526	uc002uud.2	-14579	ENSG00000065413	ANKRD44	ankyrin repeat domain 44
chr2	198254222	198254856	635	-0.481809	Distal Intergenic	2	198256698	198299771	43074	2	23451	uc002uue.3	44915	ENSG00000115524	SF3B1	splicing factor 3b subunit 1
chr2	199181352	199182121	770	0.455254	Intron (uc002uux.1/uc002uux.1, intron 1 of 1)	2	198669426	199014608	345183	1	5334	uc010fsp.3	511926	ENSG00000115896	PLCL1	phospholipase C like 1 (inactive)
chr2	200602239	200603211	973	-0.455592	Distal Intergenic	2	200625259	200715896	90638	2	348751	uc002uvg.4	112685	ENSG00000226124	FTCDNL1	formiminotransferase cyclodeaminase N-terminal like
chr2	201305246	201305622	377	-0.626598	Exon (uc002uvn.4/26010, exon 8 of 13)	2	201353684	201374792	21109	2	130535	uc002uvs.3	69170	ENSG00000155729	KCTD18	potassium channel tetramerization domain containing 18
chr2	201730153	201730811	659	0.499365	Promoter (<=1kb)	2	201717732	201729467	11736	2	1195	uc002uwg.2	-686	ENSG00000013441	CLK1	CDC like kinase 1
chr2	202874320	202874867	548	0.430276	Distal Intergenic	2	202899310	202903160	3851	1	8324	uc002uyw.1	-24443	ENSG00000155760	FZD7	frizzled class receptor 7
chr2	202880702	202881689	988	0.411168	Distal Intergenic	2	202899310	202903160	3851	1	8324	uc002uyw.1	-17621	ENSG00000155760	FZD7	frizzled class receptor 7
chr2	202991870	202992672	803	0.476249	Intron (uc010zhu.1/100652824, intron 12 of 14)	2	203000439	203061886	61448	1	100652824	uc002uyy.2	-7767	ENSG00000182329	KIAA2012	KIAA2012
chr2	203226266	203226978	713	0.409778	Distal Intergenic	2	203241050	203335067	94018	1	659	uc002uze.3	-14072	ENSG00000204217	BMPR2	bone morphogenetic protein receptor type 2
chr2	203464265	203465096	832	0.486689	Distal Intergenic	2	203499901	203589955	90055	1	150864	uc010zhw.2	-34805	ENSG00000138439	FAM117B	family with sequence similarity 117 member B
chr2	203559846	203560398	553	-0.486285	Intron (uc010zhw.2/150864, intron 1 of 2)	2	203499901	203634480	134580	1	150864	uc010zhx.2	59945	ENSG00000138439	FAM117B	family with sequence similarity 117 member B
chr2	204501888	204502347	460	-0.500107	Distal Intergenic	2	204571198	204594495	23298	1	940	uc002vag.1	-68851	ENSG00000178562	CD28	CD28 molecule
chr2	204738150	204738475	326	-0.535677	3' UTR	2	204732511	204738683	6173	1	1493	uc010ftz.2	5639	ENSG00000163599	CTLA4	cytotoxic T-lymphocyte associated protein 4
chr2	206001891	206002561	671	-0.433115	Intron (uc010fub.2/117583, intron 10 of 18)	2	206547224	206608422	61199	1	8828	uc002vat.3	-544663	ENSG00000118257	NRP2	neuropilin 2
chr2	206767830	206768739	910	0.405231	Distal Intergenic	2	206858445	206950906	92462	2	54891	uc002vaz.4	182167	ENSG00000114933	INO80D	INO80 complex subunit D
chr2	208057837	208058562	726	0.516259	Distal Intergenic	2	207938862	208031970	93109	2	8609	uc031rrb.1	-25867	ENSG00000118263	KLF7	KLF transcription factor 7
chr2	208632000	208632950	951	0.454832	Promoter (1-2kb)	2	208627310	208634143	6834	2	7855	uc002vcj.3	1193	ENSG00000163251	FZD5	frizzled class receptor 5
chr2	208723609	208724241	633	-0.545406	Intron (uc002vcl.2/389072, intron 7 of 7)	2	208627310	208634143	6834	2	7855	uc002vcj.3	-89466	ENSG00000163251	FZD5	frizzled class receptor 5
chr2	208733482	208734316	835	-0.516697	Intron (uc002vcl.2/389072, intron 6 of 7)	2	208627310	208634143	6834	2	7855	uc002vcj.3	-99339	ENSG00000163251	FZD5	frizzled class receptor 5
chr2	208737276	208737821	546	-0.53376	Intron (uc002vcl.2/389072, intron 6 of 7)	2	208627310	208634143	6834	2	7855	uc002vcj.3	-103133	ENSG00000163251	FZD5	frizzled class receptor 5
chr2	208820559	208820924	366	-0.478624	Intron (uc002vcl.2/389072, intron 3 of 7)	2	208686012	208890284	204273	2	389072	uc002vcl.2	69360	ENSG00000178385	PLEKHM3	pleckstrin homology domain containing M3
chr2	209215004	209215738	735	-0.400929	Exon (uc002vcz.3/200576, exon 37 of 42)	2	209224569	209359231	134663	1	5746	uc010zjb.2	-8831	ENSG00000144407	PTH2R	parathyroid hormone 2 receptor
chr2	213902636	213903211	576	0.411458	Intron (uc002vej.3/22807, intron 6 of 8)	2	213864411	213879996	15586	2	22807	uc002vei.3	-22640	ENSG00000030419	IKZF2	IKAROS family zinc finger 2
chr2	215641018	215642002	985	-0.406836	Intron (uc002veu.2/580, intron 4 of 10)	2	215593275	215674428	81154	2	580	uc002veu.2	32426	ENSG00000138376	BARD1	BRCA1 associated RING domain 1
chr2	216213528	216214511	984	-0.473854	3' UTR	2	216229602	216242985	13384	2	2335	uc002vfk.1	28474	ENSG00000115414	FN1	fibronectin 1
chr2	216443150	216444111	962	0.464417	Distal Intergenic	2	216279384	216300791	21408	2	2335	uc002vfl.3	-142359	ENSG00000115414	FN1	fibronectin 1
chr2	216544980	216545733	754	-0.416317	Intron (uc002vfm.1/646324, intron 5 of 9)	2	216484358	216692126	207769	2	646324	uc002vfn.1	146393	ENSG00000235770	LINC00607	long intergenic non-protein coding RNA 607
chr2	216547651	216548394	744	-0.533839	Intron (uc002vfm.1/646324, intron 5 of 9)	2	216484358	216692126	207769	2	646324	uc002vfn.1	143732	ENSG00000235770	LINC00607	long intergenic non-protein coding RNA 607
chr2	217198242	217198899	658	0.588174	Intron (uc002vgb.3/57574, intron 1 of 3)	2	217122585	217236750	114166	2	57574	uc002vgb.3	37851	ENSG00000144583	MARCHF4	membrane associated ring-CH-type finger 4
chr2	218911714	218912641	928	-0.606005	Intron (uc002vgw.3/285180, intron 2 of 13)	2	218899657	218955304	55648	1	285180	uc002vgw.3	12057	ENSG00000188282	RUFY4	RUN and FYVE domain containing 4
chr2	219045238	219046185	948	0.429708	Distal Intergenic	2	219027568	219031716	4149	2	3577	uc002vhc.3	-13522	ENSG00000163464	CXCR1	C-X-C motif chemokine receptor 1
chr2	219096036	219096664	629	-0.53051	Intron (uc002vhd.4/10109, intron 4 of 10)	2	219100064	219119071	19008	1	10109	uc002vhf.3	-3400	ENSG00000163466	ARPC2	actin related protein 2/3 complex subunit 2
chr2	219410885	219411456	572	0.554375	Exon (uc002vie.2/57695, exon 8 of 26)	2	219314974	219433084	118111	2	57695	uc002vie.2	21628	ENSG00000135913	USP37	ubiquitin specific peptidase 37
chr2	219628890	219629385	496	-0.582591	Distal Intergenic	2	219646472	219680016	33545	1	1593	uc002viz.4	-17087	ENSG00000135929	CYP27A1	cytochrome P450 family 27 subfamily A member 1
chr2	220144836	220145470	635	0.410545	Promoter (<=1kb)	2	220144040	220151622	7583	1	3300	uc002vkx.1	796	ENSG00000135924	DNAJB2	DnaJ heat shock protein family (Hsp40) member B2
chr2	220420821	220421535	715	0.482626	Promoter (2-3kb)	2	220419872	220424219	4348	2	23363	uc002vmh.1	2684	ENSG00000124006	OBSL1	obscurin like cytoskeletal adaptor 1
chr2	220508311	220509169	859	0.474547	Distal Intergenic	2	220496690	220502533	5844	1	6508	uc010fwn.1	11621	ENSG00000114923	SLC4A3	solute carrier family 4 member 3
chr2	223370699	223371410	712	-0.507441	Intron (uc010zlo.2/130367, intron 2 of 4)	2	223289322	223423617	134296	1	130367	uc010zlp.2	81377	ENSG00000163082	SGPP2	sphingosine-1-phosphate phosphatase 2
chr2	224736351	224737285	935	-0.477507	Distal Intergenic	2	224629894	224702319	72426	2	130340	uc010fwx.2	-34032	ENSG00000152056	AP1S3	adaptor related protein complex 1 subunit sigma 3
chr2	224886466	224887340	875	0.520124	Intron (uc031rrk.1/5270, intron 2 of 9)	2	224839765	224896195	56431	2	5270	uc031rrk.1	8855	ENSG00000135919	SERPINE2	serpin family E member 2
chr2	225242480	225243251	772	-0.460073	Distal Intergenic	2	225243415	225266711	23297	2	79843	uc002vnw.3	23460	ENSG00000124019	FAM124B	family with sequence similarity 124 member B
chr2	225823367	225823823	457	-0.423794	Intron (uc010fwz.1/55619, intron 1 of 55)	2	225629807	225811779	181973	2	55619	uc002vob.2	-11588	ENSG00000135905	DOCK10	dedicator of cytokinesis 10
chr2	225875295	225876248	954	-0.616572	Promoter (<=1kb)	2	225875178	225875257	80	2	100616207	uc021vxm.1	-38	ENSG00000263828	MIR4439	microRNA 4439
chr2	227662494	227663295	802	0.505742	Promoter (<=1kb)	2	227596033	227663506	67474	2	3667	uc002voh.4	211	ENSG00000169047	IRS1	insulin receptor substrate 1
chr2	230975917	230976464	548	-0.507031	Distal Intergenic	2	230910373	230933715	23343	2	151473	uc002vqf.3	-42202	ENSG00000163053	SLC16A14	solute carrier family 16 member 14
chr2	231219436	231220228	793	-0.613188	Intron (uc010zma.1/11262, intron 24 of 25)	2	231206785	231237441	30657	1	93349	uc010fxn.2	12651	ENSG00000185404	SP140L	SP140 nuclear body protein like
chr2	231359857	231360560	704	-0.501105	Intron (uc002vqs.3/6672, intron 18 of 22)	2	231368901	231410317	41417	1	6672	uc010fxp.1	-8341	ENSG00000067066	SP100	SP100 nuclear antigen
chr2	232035409	232035805	397	-0.560545	3' UTR	2	232063294	232209909	146616	1	80210	uc002vrp.5	-27489	ENSG00000135931	ARMC9	armadillo repeat containing 9
chr2	232235777	232236496	720	0.405881	3' UTR	2	232227419	232227504	86	1	100616317	uc021vyb.1	8358	ENSG00000263641	MIR4777	microRNA 4777
chr2	232773779	232774260	482	0.536644	Distal Intergenic	2	232756952	232757008	57	2	100302126	uc021vyd.1	-16771	ENSG00000222246	MIR1471	microRNA 1471
chr2	232981962	232982472	511	-0.599362	Intron (uc002vsm.4/129563, intron 6 of 20)	2	232888987	233201687	312701	1	129563	uc002vso.3	92975	ENSG00000144535	DIS3L2	DIS3 like 3'-5' exoribonuclease 2
chr2	233450379	233450783	405	-0.470846	Distal Intergenic	2	233470767	233547491	76725	1	80303	uc010fyf.3	-19984	ENSG00000115468	EFHD1	EF-hand domain family member D1
chr2	233499367	233500031	665	0.455209	Promoter (1-2kb)	2	233498207	233547491	49285	1	80303	uc002vtc.3	1160	ENSG00000115468	EFHD1	EF-hand domain family member D1
chr2	234236542	234237368	827	0.481271	Exon (uc002vuh.2/6295, exon 8 of 16)	2	234228194	234252396	24203	1	6295	uc031rrv.1	8348	ENSG00000130561	SAG	S-antigen visual arrestin
chr2	234465326	234465923	598	-0.416655	Exon (uc010zmr.2/55230, exon 4 of 31)	2	234408525	234457875	49351	2	55230	uc010zmt.1	-7451	ENSG00000085982	USP40	ubiquitin specific peptidase 40
chr2	237693363	237694013	651	-0.431217	Distal Intergenic	2	237478380	237490994	12615	1	57007	uc002vwd.3	214983	ENSG00000144476	ACKR3	atypical chemokine receptor 3
chr2	237780417	237781050	634	-0.477513	Distal Intergenic	2	237994084	238004527	10444	1	10920	uc010fys.1	-213034	ENSG00000198612	COPS8	COP9 signalosome subunit 8
chr2	238692341	238692698	358	-0.641649	Distal Intergenic	2	238677702	238690290	12589	1	9208	uc002vxg.3	14639	ENSG00000124831	LRRFIP1	LRR binding FLII interacting protein 1
chr2	238846571	238847497	927	0.493569	Distal Intergenic	2	238875587	239008054	132468	1	100533179	uc002vxm.4	-28090	ENSG00000258984	UBE2F-SCLY	UBE2F-SCLY readthrough (NMD candidate)
chr2	239015352	239015948	597	0.451335	Promoter (<=1kb)	2	239016432	239041928	25497	1	339768	uc010fyw.3	-484	ENSG00000144488	ESPNL	espin like
chr2	240285447	240286114	668	-0.525631	Intron (uc002vyk.4/9759, intron 1 of 26)	2	240273419	240273499	81	2	100616360	uc021vzb.1	-11948	ENSG00000264292	MIR2467	microRNA 2467
chr2	240538106	240538569	464	-0.592806	Distal Intergenic	2	240684554	240722356	37803	1	150935	uc021vzc.2	-145985	NA	LOC150935	uncharacterized LOC150935
chr2	240568638	240569304	667	-0.424958	Distal Intergenic	2	240684554	240722356	37803	1	150935	uc021vzc.2	-115250	NA	LOC150935	uncharacterized LOC150935
chr2	240723653	240724591	939	0.523686	Distal Intergenic	2	240684554	240722356	37803	1	150935	uc021vzc.2	39099	NA	LOC150935	uncharacterized LOC150935
chr2	241563379	241564173	795	0.425311	Promoter (<=1kb)	2	241564662	241570676	6015	1	2859	uc021vze.1	-489	ENSG00000178623	GPR35	G protein-coupled receptor 35
chr2	241719437	241720252	816	0.458219	Intron (uc031rsb.1/547, intron 9 of 45)	2	241653181	241737229	84049	2	547	uc031rsb.1	16977	ENSG00000130294	KIF1A	kinesin family member 1A
chr2	241776066	241776518	453	0.437502	Distal Intergenic	2	241662830	241759725	96896	2	547	uc002vzz.2	-16341	ENSG00000130294	KIF1A	kinesin family member 1A
chr2	241905562	241906214	653	0.535171	Promoter (<=1kb)	2	241894036	241906868	12833	2	200772	uc002waf.3	654	ENSG00000233392	UICLM	up-regulated in colorectal cancer liver metastasis
chr2	241930965	241931616	652	0.432683	Distal Intergenic	2	241938255	242033643	95389	1	25992	uc002wah.1	-6639	ENSG00000162804	SNED1	sushi, nidogen and EGF like domains 1
chr2	242275365	242276076	712	-0.417318	Exon (uc002wbc.3/4735, exon 6 of 14)	2	242295664	242405193	109530	1	9855	uc010zoq.2	-19588	ENSG00000006607	FARP2	FERM, ARH/RhoGEF and pleckstrin domain protein 2
chr2	242518819	242519405	587	0.503951	Distal Intergenic	2	242483801	242498558	14758	2	100379249	uc021vzh.2	-20261	NA	BOK-AS1	BOK antisense RNA 1
chr2	242837589	242838495	907	0.459228	Distal Intergenic	2	242811886	242815482	3597	1	285093	uc010fzu.1	25703	ENSG00000188011	RTP5	receptor transporter protein 5 (putative)
chr2	242946431	242947357	927	0.588977	3' UTR	2	243030844	243102469	71626	1	728323	uc010zpd.1	-83487	NA	LINC01881	long intergenic non-protein coding RNA 1881
chr3	3877811	3878576	766	-0.779496	Intron (uc003bpt.4/57633, intron 1 of 1)	3	3841121	3889387	48267	1	57633	uc003bpt.4	36690	ENSG00000175928	LRRN1	leucine rich repeat neuronal 1
chr3	3922685	3923295	611	-0.643681	Intron (uc003bps.2/285362, intron 9 of 12)	3	3841121	3889387	48267	1	57633	uc003bpt.4	81564	ENSG00000175928	LRRN1	leucine rich repeat neuronal 1
chr3	4391418	4391957	540	-0.411844	Intron (uc003bps.2/285362, intron 8 of 12)	3	4345297	4358949	13653	1	6419	uc010hbx.3	46121	ENSG00000170364	SETMAR	SET domain and mariner transposase fusion gene
chr3	5698083	5698812	730	-0.422615	Distal Intergenic	3	5291862	5291940	79	2	100616334	uc021wsm.1	-406143	ENSG00000265180	MIR4790	microRNA 4790
chr3	6486025	6486737	713	0.52017	Distal Intergenic	3	6902802	7735373	832572	1	2917	uc010hcf.2	-416065	ENSG00000196277	GRM7	glutamate metabotropic receptor 7
chr3	8367481	8368049	569	0.561525	Intron (uc003bqp.3/100288428, intron 3 of 3)	3	8235936	8543344	307409	2	100288428	uc003bqp.3	175295	ENSG00000227110	LMCD1-AS1	LMCD1 antisense RNA 1
chr3	8929345	8930187	843	0.448016	Intron (uc003brd.3/56852, intron 12 of 12)	3	8918880	9005159	86280	2	56852	uc003brd.3	74972	ENSG00000070950	RAD18	RAD18 E3 ubiquitin protein ligase
chr3	9085908	9086584	677	0.455827	Intron (uc003brf.2/9901, intron 10 of 21)	3	9075115	9122971	47857	2	9901	uc003brj.1	36387	ENSG00000196220	SRGAP3	SLIT-ROBO Rho GTPase activating protein 3
chr3	9451381	9452230	850	-0.404002	Intron (uc003brs.1/55209, intron 1 of 19)	3	9439403	9519838	80436	1	55209	uc003brt.3	11978	ENSG00000168137	SETD5	SET domain containing 5
chr3	9916657	9917501	845	0.478802	Promoter (2-3kb)	3	9908394	9920195	11802	2	63924	uc010hcp.3	2694	ENSG00000187288	CIDEC	cell death inducing DFFA like effector c
chr3	10033490	10034068	579	0.497839	Intron (uc003bup.1/uc003bup.1, intron 3 of 3)	3	10010345	10028522	18178	2	55831	uc003buo.3	-4968	ENSG00000125037	EMC3	ER membrane protein complex subunit 3
chr3	10379438	10380236	799	0.411055	Promoter (1-2kb)	3	10365707	10377987	12281	2	491	uc003bvs.3	-1451	ENSG00000157087	ATP2B2	ATPase plasma membrane Ca2+ transporting 2
chr3	10979724	10980248	525	0.491125	3' UTR	3	11034420	11080935	46516	1	6529	uc010hdq.3	-54172	ENSG00000157103	SLC6A1	solute carrier family 6 member 1
chr3	10990637	10991345	709	0.566984	Distal Intergenic	3	11034420	11080935	46516	1	6529	uc010hdq.3	-43075	ENSG00000157103	SLC6A1	solute carrier family 6 member 1
chr3	11495643	11496219	577	-0.42872	Intron (uc003bwc.3/10533, intron 18 of 18)	3	11597544	11610398	12855	2	9686	uc010hdv.1	114179	ENSG00000144560	VGLL4	vestigial like family member 4
chr3	12519844	12520421	578	-0.510098	Distal Intergenic	3	12525931	12574820	48890	1	80746	uc003bwz.3	-5510	ENSG00000154743	TSEN2	tRNA splicing endonuclease subunit 2
chr3	12707261	12707867	607	-0.488993	Promoter (1-2kb)	3	12625100	12705700	80601	2	5894	uc011auu.2	-1561	ENSG00000132155	RAF1	Raf-1 proto-oncogene, serine/threonine kinase
chr3	12785084	12785777	694	0.517314	Exon (uc003bxg.1/55287, exon 4 of 12)	3	12775392	12800808	25417	2	55287	uc003bxg.1	15031	ENSG00000088726	TMEM40	transmembrane protein 40
chr3	12806750	12807457	708	0.43158	Intron (uc011auv.1/55287, intron 1 of 11)	3	12775392	12810956	35565	2	55287	uc011auv.1	3499	ENSG00000088726	TMEM40	transmembrane protein 40
chr3	12950752	12951348	597	0.441618	Exon (uc003bxt.3/9922, exon 11 of 14)	3	12938542	13008960	70419	2	9922	uc003bxt.3	57612	ENSG00000144711	IQSEC1	IQ motif and Sec7 domain ArfGEF 1
chr3	13580411	13581003	593	0.45065	Intron (uc011auz.2/2199, intron 1 of 16)	3	13573824	13679922	106099	1	2199	uc011auz.2	6587	ENSG00000163520	FBLN2	fibulin 2
chr3	14641776	14642598	823	0.519419	Distal Intergenic	3	14693253	14708805	15553	1	51244	uc010hei.1	-50655	ENSG00000154781	CCDC174	coiled-coil domain containing 174
chr3	15141535	15142007	473	-0.481284	Promoter (<=1kb)	3	15122239	15140655	18417	2	64145	uc011avn.1	-880	ENSG00000131381	RBSN	rabenosyn, RAB effector
chr3	15570255	15570759	505	-0.536448	Intron (uc011avr.1/26061, intron 14 of 15)	3	15491990	15563258	71269	2	8292	uc003cae.1	-6997	ENSG00000206561	COLQ	collagen like tail subunit of asymmetric acetylcholinesterase
chr3	15692895	15693439	545	0.407045	Distal Intergenic	3	15708744	15717730	8987	2	23243	uc011avy.1	24291	ENSG00000206560	ANKRD28	ankyrin repeat domain 28
chr3	16596736	16597383	648	-0.437316	Distal Intergenic	3	16357352	16555222	197871	2	23180	uc003cay.3	-41514	ENSG00000131378	RFTN1	raftlin, lipid raft linker 1
chr3	16786481	16787083	603	0.517661	Distal Intergenic	3	16844159	17052576	208418	1	23228	uc010het.1	-57076	ENSG00000154822	PLCL2	phospholipase C like 2
chr3	16963648	16964202	555	-0.572626	Intron (uc010het.1/23228, intron 1 of 2)	3	16974582	17132098	157517	1	23228	uc011awd.2	-10380	ENSG00000154822	PLCL2	phospholipase C like 2
chr3	17402294	17403191	898	-0.424023	Intron (uc010hev.3/9779, intron 14 of 23)	3	17226069	17448110	222042	2	9779	uc010hew.1	44919	ENSG00000131374	TBC1D5	TBC1 domain family member 5
chr3	18235751	18236384	634	-0.637566	Intron (uc003cbg.4/339862, intron 4 of 4)	3	18389133	18466829	77697	2	6304	uc003cbh.3	230445	ENSG00000182568	SATB1	SATB homeobox 1
chr3	23061916	23062861	946	0.519297	Distal Intergenic	3	23244653	23632296	387644	1	7325	uc010hfc.2	-181792	ENSG00000182247	UBE2E2	ubiquitin conjugating enzyme E2 E2
chr3	23625655	23626383	729	-0.451937	Intron (uc010hfc.2/7325, intron 4 of 4)	3	23847384	23933131	85748	1	7324	uc003cch.3	-221001	ENSG00000170142	UBE2E1	ubiquitin conjugating enzyme E2 E1
chr3	23883646	23884381	736	-0.416323	Intron (uc003cch.3/7324, intron 3 of 5)	3	23851934	23933131	81198	1	7324	uc021wua.1	31712	ENSG00000170142	UBE2E1	ubiquitin conjugating enzyme E2 E1
chr3	24084392	24084979	588	0.403529	Distal Intergenic	3	24141465	24144738	3274	2	152024	uc003ccv.2	59759	ENSG00000224074	LINC00691	long intergenic non-protein coding RNA 691
chr3	27478478	27478973	496	0.473781	Exon (uc003cdv.4/9497, exon 4 of 25)	3	27414212	27465643	51432	2	9497	uc010hfl.4	-12835	ENSG00000033867	SLC4A7	solute carrier family 4 member 7
chr3	28388065	28388667	603	-0.670638	Promoter (1-2kb)	3	28363844	28390618	26775	2	64343	uc003ceb.4	1951	ENSG00000163512	AZI2	5-azacytidine induced 2
chr3	30326571	30327557	987	-0.568882	Distal Intergenic	3	30647994	30713929	65936	1	7048	uc021wut.1	-320437	ENSG00000163513	TGFBR2	transforming growth factor beta receptor 2
chr3	30671104	30671468	365	-0.460565	Intron (uc021wut.1/7048, intron 1 of 3)	3	30647994	30735633	87640	1	7048	uc003ceo.3	23110	ENSG00000163513	TGFBR2	transforming growth factor beta receptor 2
chr3	31450416	31450996	581	0.476305	Distal Intergenic	3	31574491	31661766	87276	1	201595	uc003cer.1	-123495	ENSG00000163527	STT3B	STT3 oligosaccharyltransferase complex catalytic subunit B
chr3	32932848	32933486	639	0.435226	3' UTR	3	32993066	32996403	3338	1	1233	uc003cfg.1	-59580	ENSG00000183813	CCR4	C-C motif chemokine receptor 4
chr3	33066962	33067812	851	0.544431	Intron (uc003cfh.1/2720, intron 10 of 15)	3	33038100	33138314	100215	2	2720	uc003cfh.1	70502	ENSG00000170266	GLB1	galactosidase beta 1
chr3	33316097	33316686	590	0.422998	Promoter (2-3kb)	3	33318934	33427220	108287	1	25827	uc011axm.1	-2248	ENSG00000153558	FBXL2	F-box and leucine rich repeat protein 2
chr3	33461678	33462547	870	-0.50227	Intron (uc003cfq.4/7342, intron 2 of 15)	3	33429829	33481870	52042	2	7342	uc003cfq.4	19323	ENSG00000153560	UBP1	upstream binding protein 1
chr3	33875695	33876450	756	-0.469511	Intron (uc003cfx.4/10015, intron 7 of 17)	3	33870130	33911199	41070	1	10015	uc011axw.3	5565	ENSG00000170248	PDCD6IP	programmed cell death 6 interacting protein
chr3	34098542	34099084	543	0.459035	Distal Intergenic	3	33870130	33911199	41070	1	10015	uc011axw.3	228412	ENSG00000170248	PDCD6IP	programmed cell death 6 interacting protein
chr3	34284697	34285150	454	0.456081	Distal Intergenic	3	33870130	33911199	41070	1	10015	uc011axw.3	414567	ENSG00000170248	PDCD6IP	programmed cell death 6 interacting protein
chr3	36914166	36914671	506	-0.431071	Intron (uc003cgj.3/9881, intron 8 of 22)	3	36868308	36986548	118241	2	9881	uc003cgj.3	71877	ENSG00000168016	TRANK1	tetratricopeptide repeat and ankyrin repeat containing 1
chr3	36914969	36915535	567	-0.454279	Intron (uc003cgj.3/9881, intron 8 of 22)	3	36868308	36986548	118241	2	9881	uc003cgj.3	71013	ENSG00000168016	TRANK1	tetratricopeptide repeat and ankyrin repeat containing 1
chr3	37368984	37369367	384	-0.414279	3' UTR	3	37323583	37408370	84788	1	2803	uc003cgx.3	45401	ENSG00000144674	GOLGA4	golgin A4
chr3	37880337	37881208	872	0.42079	Intron (uc003che.3/uc003che.3, intron 1 of 3)	3	37903669	38025960	122292	1	10217	uc003chg.3	-22461	ENSG00000144677	CTDSPL	CTD small phosphatase like
chr3	37915873	37916299	427	0.501569	Intron (uc003chg.3/10217, intron 1 of 7)	3	37903669	38025960	122292	1	10217	uc003chh.3	12204	ENSG00000144677	CTDSPL	CTD small phosphatase like
chr3	38189176	38190022	847	-0.440675	Distal Intergenic	3	38179969	38184512	4544	1	4615	uc011ayl.2	9207	ENSG00000172936	MYD88	MYD88 innate immune signal transduction adaptor
chr3	38229406	38230146	741	-0.442471	Intron (uc010hha.1/9943, intron 2 of 10)	3	38207026	38296979	89954	1	9943	uc010hhb.3	22380	ENSG00000172939	OXSR1	oxidative stress responsive kinase 1
chr3	38269015	38269744	730	-0.651393	Intron (uc010hha.1/9943, intron 9 of 10)	3	38307298	38317886	10589	1	9390	uc011aym.1	-37554	ENSG00000172940	SLC22A13	solute carrier family 22 member 13
chr3	39335271	39335817	547	0.467827	Distal Intergenic	3	39304985	39323226	18242	2	1524	uc021wwc.1	-12045	ENSG00000168329	CX3CR1	C-X3-C motif chemokine receptor 1
chr3	39570808	39571718	911	0.541124	Exon (uc003cjw.4/4336, exon 6 of 6)	3	39563761	39570988	7228	1	4336	uc003cjz.4	7047	ENSG00000168314	MOBP	myelin associated oligodendrocyte basic protein
chr3	40020126	40020680	555	-0.619203	Intron (uc003cka.3/25924, intron 2 of 16)	3	40141502	40301811	160310	1	25924	uc011ayz.2	-120822	ENSG00000170011	MYRIP	myosin VIIA and Rab interacting protein
chr3	41254359	41254739	381	-0.555263	Intron (uc010hia.1/1499, intron 2 of 15)	3	41240942	41281939	40998	1	1499	uc011azg.1	13417	ENSG00000168036	CTNNB1	catenin beta 1
chr3	41388863	41389438	576	0.407023	Intron (uc003ckv.4/54986, intron 35 of 36)	3	41288090	41319625	31536	2	54986	uc003cku.4	-69238	ENSG00000168038	ULK4	unc-51 like kinase 4
chr3	41636262	41636899	638	0.417774	Intron (uc003ckv.4/54986, intron 31 of 36)	3	41288090	41319625	31536	2	54986	uc003cku.4	-316637	ENSG00000168038	ULK4	unc-51 like kinase 4
chr3	42154969	42155749	781	-0.469109	Intron (uc011azh.3/22906, intron 1 of 13)	3	42132746	42267382	134637	1	22906	uc011azi.3	22223	ENSG00000182606	TRAK1	trafficking kinesin protein 1
chr3	43721597	43722555	959	-0.406846	Distal Intergenic	3	43732375	43764217	31843	1	51099	uc003cmx.3	-9820	ENSG00000011198	ABHD5	abhydrolase domain containing 5, lysophosphatidic acid acyltransferase
chr3	44053013	44053720	708	0.505454	Distal Intergenic	3	44155704	44155802	99	1	406929	uc011azu.1	-101984	ENSG00000207954	MIR138-1	microRNA 138-1
chr3	44995719	44996404	686	-0.569011	Intron (uc003cod.3/51304, intron 2 of 7)	3	44958901	44986784	27884	2	51304	uc021wws.1	-8935	ENSG00000163812	ZDHHC3	zinc finger DHHC-type palmitoyltransferase 3
chr3	45010883	45011405	523	-0.506372	Intron (uc003cod.3/51304, intron 1 of 7)	3	45016750	45054158	37409	1	23016	uc003coh.1	-5345	ENSG00000075914	EXOSC7	exosome component 7
chr3	45655581	45656175	595	0.509682	Intron (uc003coq.3/8994, intron 1 of 7)	3	45636323	45722755	86433	1	8994	uc003coq.3	19258	ENSG00000144791	LIMD1	LIM domain containing 1
chr3	46735332	46736005	674	0.407493	Promoter (<=1kb)	3	46710485	46735194	24710	2	259173	uc003cqc.2	-138	ENSG00000178038	ALS2CL	ALS2 C-terminal like
chr3	46797863	46798845	983	0.528954	Exon (uc021wxe.2/29122, exon 2 of 11)	3	46783581	46786280	2700	2	377047	uc010hjl.3	-11583	NA	PRSS45P	serine protease 45, pseudogene
chr3	47155110	47155567	458	-0.455439	Exon (uc003cqs.3/29072, exon 5 of 21)	3	47098425	47125872	27448	2	29072	uc003cqt.1	-29238	ENSG00000181555	SETD2	SET domain containing 2, histone lysine methyltransferase
chr3	47201716	47202322	607	-0.475543	Intron (uc003cqs.3/29072, intron 1 of 20)	3	47057898	47205467	147570	2	29072	uc003cqs.3	3145	ENSG00000181555	SETD2	SET domain containing 2, histone lysine methyltransferase
chr3	47697421	47697888	468	-0.576977	Intron (uc011bbc.1/6599, intron 7 of 13)	3	47627378	47721998	94621	2	6599	uc011bbc.1	24110	ENSG00000173473	SMARCC1	SWI/SNF related, matrix associated, actin dependent regulator of chromatin subfamily c member 1
chr3	47772465	47773005	541	-0.453866	Intron (uc003crq.2/6599, intron 5 of 27)	3	47627378	47823405	196028	2	6599	uc003crq.2	50400	ENSG00000173473	SMARCC1	SWI/SNF related, matrix associated, actin dependent regulator of chromatin subfamily c member 1
chr3	48688092	48688619	528	0.414739	Promoter (<=1kb)	3	48673896	48689481	15586	2	1951	uc010hkg.3	862	ENSG00000008300	CELSR3	cadherin EGF LAG seven-pass G-type receptor 3
chr3	48799861	48800419	559	-0.671686	Intron (uc010hki.1/5576, intron 8 of 11)	3	48730884	48754920	24037	2	51447	uc011bbv.2	-44941	ENSG00000068745	IP6K2	inositol hexakisphosphate kinase 2
chr3	48986516	48986961	446	0.46747	Exon (uc003cve.2/10425, exon 3 of 4)	3	48964895	49022971	58077	1	10425	uc010hkl.3	21621	ENSG00000177479	ARIH2	ariadne RBR E3 ubiquitin protein ligase 2
chr3	49512037	49512819	783	0.457716	Intron (uc021wxz.1/1605, intron 1 of 2)	3	49507565	49573051	65487	1	1605	uc021wyk.1	4472	ENSG00000173402	DAG1	dystroglycan 1
chr3	49669192	49669659	468	-0.440896	Intron (uc003cxe.4/8927, intron 2 of 11)	3	49711435	49720781	9347	1	327	uc010hkw.1	-41776	ENSG00000164062	APEH	acylaminoacyl-peptide hydrolase
chr3	49867503	49868052	550	0.44068	Intron (uc003cxs.1/10293, intron 11 of 14)	3	49842638	49851391	8754	2	7318	uc003cxr.3	-16112	ENSG00000182179	UBA7	ubiquitin like modifier activating enzyme 7
chr3	49876191	49876874	684	0.401048	Intron (uc003cxs.1/10293, intron 10 of 14)	3	49866028	49893992	27965	2	10293	uc003cxs.1	17118	ENSG00000183763	TRAIP	TRAF interacting protein
chr3	49924596	49925064	469	0.450128	3' UTR	3	49924436	49933313	8878	2	4486	uc031rzv.1	8249	ENSG00000164078	MST1R	macrophage stimulating 1 receptor
chr3	49967482	49968167	686	0.471416	Promoter (<=1kb)	3	49949830	49967445	17616	2	84315	uc010hlb.2	-37	ENSG00000164077	MON1A	MON1 homolog A, secretory trafficking associated
chr3	51703985	51704641	657	0.414177	Promoter (<=1kb)	3	51705191	51738339	33149	1	51368	uc003dbk.5	-550	ENSG00000164081	TEX264	testis expressed 264, ER-phagy receptor
chr3	51970843	51971572	730	0.432126	Exon (uc003dbw.2/9136, exon 5 of 15)	3	51967442	51975957	8516	2	9136	uc003dbw.2	4385	ENSG00000114767	RRP9	ribosomal RNA processing 9, U3 small nucleolar RNA binding protein
chr3	52076156	52076922	767	0.404317	Distal Intergenic	3	52082937	52090461	7525	2	1849	uc003dct.3	13539	ENSG00000164086	DUSP7	dual specificity phosphatase 7
chr3	52131269	52132071	803	0.536839	Intron (uc003dcu.3/25886, intron 9 of 10)	3	52096110	52099128	3019	2	100128378	uc010hmb.2	-32141	NA	LINC00696	long intergenic non-protein coding RNA 696
chr3	52427146	52427819	674	0.409133	Exon (uc011bef.2/25981, exon 66 of 78)	3	52418802	52434513	15712	1	25981	uc003ddv.3	8344	ENSG00000114841	DNAH1	dynein axonemal heavy chain 1
chr3	52450500	52451020	521	0.437767	Intron (uc003ddy.3/51533, intron 4 of 10)	3	52444527	52457657	13131	1	51533	uc003ddz.3	5973	ENSG00000010318	PHF7	PHD finger protein 7
chr3	53172027	53172476	450	-0.461528	Distal Intergenic	3	53122501	53164470	41970	2	91869	uc003dgj.3	-7557	ENSG00000163933	RFT1	RFT1 homolog
chr3	53250516	53251337	822	-0.438707	Distal Intergenic	3	53259653	53264660	5008	2	7086	uc003dgp.2	13323	ENSG00000163931	TKT	transketolase
chr3	53309746	53310194	449	0.481104	Distal Intergenic	3	53259653	53290130	30478	2	7086	uc011ber.2	-19616	ENSG00000163931	TKT	transketolase
chr3	54924882	54925670	789	0.41925	Exon (uc003dhf.3/55799, exon 25 of 38)	3	54908632	54935282	26651	2	100874237	uc003dhk.1	9612	ENSG00000243715	CACNA2D3-AS1	CACNA2D3 antisense RNA 1
chr3	54989880	54990336	457	0.515252	Intron (uc003dhf.3/55799, intron 27 of 37)	3	54952381	54962072	9692	2	57408	uc003dhl.3	-27808	ENSG00000144771	LRTM1	leucine rich repeats and transmembrane domains 1
chr3	56373640	56374028	389	0.590136	Intron (uc003dhr.1/26059, intron 2 of 16)	3	55717822	56469175	751354	2	26059	uc021wzo.1	95147	ENSG00000187672	ERC2	ELKS/RAB6-interacting/CAST family member 2
chr3	56658294	56658744	451	-0.404426	Exon (uc003dib.4/23272, exon 6 of 7)	3	56649897	56655848	5952	1	285331	uc003dia.3	8397	ENSG00000180376	CCDC66	coiled-coil domain containing 66
chr3	56746289	56747108	820	0.478238	Distal Intergenic	3	56654160	56717135	62976	2	23272	uc003die.4	-29154	ENSG00000163946	TASOR	transcription activation suppressor
chr3	56753092	56753725	634	0.61466	Distal Intergenic	3	56654160	56717135	62976	2	23272	uc003die.4	-35957	ENSG00000163946	TASOR	transcription activation suppressor
chr3	57656825	57657270	446	0.469663	Intron (uc003dja.3/201627, intron 3 of 19)	3	57611181	57678816	67636	2	201627	uc003dja.3	21546	ENSG00000174839	DENND6A	DENN domain containing 6A
chr3	57763371	57764029	659	-0.449975	Intron (uc003djc.1/7871, intron 1 of 14)	3	57743174	57914894	171721	1	7871	uc003djf.1	20197	ENSG00000163681	SLMAP	sarcolemma associated protein
chr3	58079372	58080261	890	-0.410194	Intron (uc003djj.2/2317, intron 4 of 45)	3	58063983	58157982	94000	1	2317	uc003djm.2	15389	ENSG00000136068	FLNB	filamin B
chr3	58900760	58901208	449	0.450716	Intron (uc003dku.1/uc003dku.1, intron 1 of 2)	3	58727737	58855216	127480	2	200844	uc003dks.1	-45544	ENSG00000163689	CFAP20DC	CFAP20 domain containing
chr3	61001671	61002314	644	-0.429732	Intron (uc003dkx.4/2272, intron 3 of 9)	3	59735036	61237133	1502098	2	2272	uc003dkx.4	234819	ENSG00000189283	FHIT	fragile histidine triad diadenosine triphosphatase
chr3	63885634	63886257	624	-0.424887	Promoter (1-2kb)	3	63884075	63989136	105062	1	6314	uc021wzy.1	1559	ENSG00000163635	ATXN7	ataxin 7
chr3	63965092	63965770	679	-0.438573	Exon (uc003dlv.3/6314, exon 6 of 12)	3	63953420	63989136	35717	1	6314	uc011bfn.2	11672	ENSG00000163635	ATXN7	ataxin 7
chr3	64084618	64085291	674	0.461676	3' UTR	3	64089146	64092034	2889	1	100874242	uc031sal.1	-3855	NA	PRICKLE2-AS2	PRICKLE2 antisense RNA 2
chr3	64136290	64137004	715	0.435531	Intron (uc003dmf.3/166336, intron 6 of 7)	3	64173220	64187236	14017	1	100874243	uc031sam.1	-36216	ENSG00000226017	PRICKLE2-AS3	PRICKLE2 antisense RNA 3
chr3	66753591	66754077	487	-0.812135	Distal Intergenic	3	66429221	66550845	121625	2	26018	uc010hoa.3	-202746	ENSG00000144749	LRIG1	leucine rich repeats and immunoglobulin like domains 1
chr3	67702911	67703524	614	-0.552036	Promoter (1-2kb)	3	67410884	67705038	294155	2	8801	uc021xae.1	1514	ENSG00000172340	SUCLG2	succinate-CoA ligase GDP-forming subunit beta
chr3	69456337	69456940	604	-0.471219	Intron (uc003dnw.2/23150, intron 2 of 4)	3	69336808	69435430	98623	2	23150	uc003dny.3	-20907	ENSG00000114541	FRMD4B	FERM domain containing 4B
chr3	69729844	69730530	687	-0.454297	Distal Intergenic	3	69788586	70017488	228903	1	4286	uc003dnz.3	-58056	ENSG00000187098	MITF	melanocyte inducing transcription factor
chr3	69879006	69879741	736	-0.407995	Intron (uc003dnz.3/4286, intron 1 of 9)	3	69915375	70017488	102114	1	4286	uc003dob.3	-35634	ENSG00000187098	MITF	melanocyte inducing transcription factor
chr3	71065181	71065843	663	-0.403405	Intron (uc003doi.3/27086, intron 5 of 14)	3	71017535	71090683	73149	2	27086	uc003dor.1	24840	ENSG00000114861	FOXP1	forkhead box P1
chr3	71146710	71147088	379	-0.641372	Intron (uc003doj.3/27086, intron 2 of 15)	3	71003865	71114074	110210	2	27086	uc003doi.3	-32636	ENSG00000114861	FOXP1	forkhead box P1
chr3	71199633	71200312	680	-0.412098	Intron (uc003dol.3/27086, intron 2 of 16)	3	71003865	71180092	176228	2	27086	uc003dok.3	-19541	ENSG00000114861	FOXP1	forkhead box P1
chr3	71595334	71595961	628	-0.411987	Promoter (2-3kb)	3	71003865	71592708	588844	2	27086	uc021xan.1	-2626	ENSG00000114861	FOXP1	forkhead box P1
chr3	71717664	71718137	474	-0.443547	Distal Intergenic	3	71728440	71774526	46087	2	317649	uc003dov.4	56389	ENSG00000163412	EIF4E3	eukaryotic translation initiation factor 4E family member 3
chr3	71750494	71750886	393	-0.469833	Intron (uc003dov.4/317649, intron 2 of 6)	3	71728440	71774526	46087	2	317649	uc003dov.4	23640	ENSG00000163412	EIF4E3	eukaryotic translation initiation factor 4E family member 3
chr3	71960711	71961236	526	-0.45473	Distal Intergenic	3	71820806	71834357	13552	2	60675	uc003dpa.4	-126354	ENSG00000163421	PROK2	prokineticin 2
chr3	72365833	72366272	440	0.469189	Distal Intergenic	3	72423744	72495774	72031	2	23429	uc003dpe.3	129502	ENSG00000163602	RYBP	RING1 and YY1 binding protein
chr3	72884659	72885099	441	0.543155	Intron (uc003dpf.3/55164, intron 4 of 10)	3	72798428	72897598	99171	2	55164	uc003dpf.3	12499	ENSG00000144736	SHQ1	SHQ1, H/ACA ribonucleoprotein assembly factor
chr3	75413544	75414154	611	0.44287	Distal Intergenic	3	75470703	75484199	13497	2	692099	uc003dps.4	70045	ENSG00000291223	FAM86DP	family with sequence similarity 86 member D, pseudogene
chr3	88116265	88117191	927	-0.449703	Intron (uc003dqu.3/8545, intron 2 of 3)	3	88101100	88108146	7047	2	8545	uc003dqt.3	-8119	ENSG00000163320	CGGBP1	CGG triplet repeat binding protein 1
chr3	89105140	89105970	831	0.418003	Distal Intergenic	3	89156674	89449495	292822	1	2042	uc003dqx.1	-50704	ENSG00000044524	EPHA3	EPH receptor A3
chr3	93691294	93691841	548	0.547665	Promoter (1-2kb)	3	93591881	93692934	101054	2	5627	uc003drb.4	1093	ENSG00000184500	PROS1	protein S
chr3	97629119	97629871	753	-0.419913	Intron (uc021xbn.2/131544, intron 15 of 21)	3	97666205	97686476	20272	2	84864	uc010hpa.1	56605	ENSG00000170854	RIOX2	ribosomal oxygenase 2
chr3	98284658	98285530	873	-0.536179	Distal Intergenic	3	98298290	98312455	14166	2	1371	uc003dsx.3	26925	ENSG00000080819	CPOX	coproporphyrinogen oxidase
chr3	98473758	98474235	478	0.469695	Intron (uc003dsy.4/10402, intron 1 of 10)	3	98451548	98514689	63142	1	10402	uc010hpd.4	22210	ENSG00000064225	ST3GAL6	ST3 beta-galactoside alpha-2,3-sialyltransferase 6
chr3	99820855	99821518	664	-0.558024	Intron (uc003dtl.3/84319, intron 1 of 9)	3	99551988	99833349	281362	2	11259	uc003dtm.3	11831	ENSG00000168386	FILIP1L	filamin A interacting protein 1 like
chr3	100037310	100037908	599	-0.469758	Promoter (2-3kb)	3	100034707	100044096	9390	1	55773	uc003dtu.4	2603	ENSG00000036054	TBC1D23	TBC1 domain family member 23
chr3	100184412	100185232	821	-0.515664	Distal Intergenic	3	100211463	100296285	84823	1	55076	uc003dtz.1	-26231	ENSG00000181458	TMEM45A	transmembrane protein 45A
chr3	101363368	101364199	832	0.611522	Distal Intergenic	3	101395274	101398057	2784	1	100009676	uc003dvg.3	-31075	ENSG00000256628	ZBTB11-AS1	ZBTB11 antisense RNA 1
chr3	101504172	101505017	846	-0.431408	5' UTR	3	101498286	101547075	48790	1	91775	uc010hpn.3	5886	ENSG00000144815	NXPE3	neurexophilin and PC-esterase domain family member 3
chr3	101556283	101557019	737	-0.536175	Intron (uc003dvo.3/64332, intron 2 of 12)	3	101546834	101579869	33036	1	64332	uc010hpo.3	9449	ENSG00000144802	NFKBIZ	NFKB inhibitor zeta
chr3	101655834	101656486	653	-0.47062	Distal Intergenic	3	101659703	101716770	57068	1	152225	uc003dvr.1	-3217	ENSG00000214407	RDUR	RIG-I dependent antiviral response regulator RNA
chr3	101707837	101708480	644	-0.563322	Intron (uc003dvr.1/152225, intron 2 of 3)	3	101659703	101716770	57068	1	152225	uc003dvr.1	48134	ENSG00000214407	RDUR	RIG-I dependent antiviral response regulator RNA
chr3	105066317	105067275	959	-0.408589	Distal Intergenic	3	105085557	105244230	158674	1	214	uc003dvv.3	-18282	ENSG00000170017	ALCAM	activated leukocyte cell adhesion molecule
chr3	105279956	105280712	757	-0.553414	Intron (uc003dvx.3/214, intron 14 of 15)	3	105263446	105295757	32312	1	214	uc003dvz.3	16510	ENSG00000170017	ALCAM	activated leukocyte cell adhesion molecule
chr3	105448522	105449210	689	-0.467849	Intron (uc003dwc.3/868, intron 9 of 18)	3	105377109	105400974	23866	2	868	uc003dwa.3	-47548	ENSG00000114423	CBLB	Cbl proto-oncogene B
chr3	107437444	107438338	895	-0.442316	Intron (uc003dwk.5/56987, intron 5 of 16)	3	107493566	107530176	36611	1	56987	uc003dwo.5	-55228	ENSG00000114439	BBX	BBX high mobility group box domain containing
chr3	107631846	107632378	533	0.413907	Intron (uc003dws.4/285205, intron 1 of 2)	3	107602052	107647753	45702	1	285205	uc003dws.4	29794	ENSG00000240423	LINC00636	long intergenic non-protein coding RNA 636
chr3	109054110	109054976	867	0.400326	Promoter (1-2kb)	3	109044988	109056419	11432	2	55211	uc003dxq.4	1443	ENSG00000121570	DPPA4	developmental pluripotency associated 4
chr3	111000518	111000936	419	0.457885	Distal Intergenic	3	110791015	110913016	122002	1	25945	uc003dxu.2	209503	ENSG00000177707	NECTIN3	nectin cell adhesion molecule 3
chr3	111386212	111386757	546	-0.458853	Distal Intergenic	3	111393523	111565294	171772	1	257068	uc003dxz.3	-6766	ENSG00000240891	PLCXD2	phosphatidylinositol specific phospholipase C X domain containing 2
chr3	112128771	112129209	439	-0.436695	Distal Intergenic	3	112051916	112081658	29743	1	4345	uc003dyz.3	76855	ENSG00000091972	CD200	CD200 molecule
chr3	112249262	112250151	890	-0.528164	Distal Intergenic	3	112251357	112280485	29129	2	64422	uc003dzc.3	30334	ENSG00000144848	ATG3	autophagy related 3
chr3	112513072	112513689	618	-0.415715	Distal Intergenic	3	112534556	112564797	30242	2	344807	uc003dzi.1	51108	ENSG00000206531	CD200R1L	CD200 receptor 1 like
chr3	114135777	114136701	925	-0.453895	Intron (uc003ebj.3/26137, intron 2 of 5)	3	114056947	114102489	45543	2	26137	uc003ebi.3	-33288	ENSG00000181722	ZBTB20	zinc finger and BTB domain containing 20
chr3	114284029	114284848	820	-0.530776	Intron (uc003ebj.3/26137, intron 1 of 5)	3	114056947	114343053	286107	2	26137	uc003ebj.3	58205	ENSG00000181722	ZBTB20	zinc finger and BTB domain containing 20
chr3	114371840	114372673	834	-0.652372	Intron (uc003ebk.3/26137, intron 3 of 7)	3	114056947	114343792	286846	2	26137	uc010hqp.3	-28048	ENSG00000181722	ZBTB20	zinc finger and BTB domain containing 20
chr3	114376296	114376785	490	-0.452022	Intron (uc003ebk.3/26137, intron 3 of 7)	3	114056947	114343792	286846	2	26137	uc010hqp.3	-32504	ENSG00000181722	ZBTB20	zinc finger and BTB domain containing 20
chr3	114887870	114888469	600	0.449551	Distal Intergenic	3	114406073	114866127	460055	2	26137	uc003ebp.3	-21743	ENSG00000181722	ZBTB20	zinc finger and BTB domain containing 20
chr3	116738681	116739286	606	-0.434278	Distal Intergenic	3	116428635	116435887	7253	1	285194	uc011bit.2	310046	ENSG00000243197	TUSC7	tumor suppressor candidate 7
chr3	119182642	119183317	676	-0.443327	Promoter (<=1kb)	3	119147807	119182529	34723	2	55254	uc003ecl.2	-113	ENSG00000176142	TMEM39A	transmembrane protein 39A
chr3	119263352	119264192	841	0.423846	3' UTR	3	119246580	119276775	30196	2	941	uc010hqt.1	12583	ENSG00000121594	CD80	CD80 molecule
chr3	119919294	119919892	599	0.459055	Intron (uc011bjf.2/165829, intron 2 of 8)	3	119884328	119963325	78998	2	165829	uc011bjf.2	43433	ENSG00000175697	GPR156	G protein-coupled receptor 156
chr3	120064452	120065046	595	-0.539701	Intron (uc003edr.2/116064, intron 1 of 3)	3	120043576	120068186	24611	2	116064	uc003edr.2	3140	ENSG00000163428	LRRC58	leucine rich repeat containing 58
chr3	120128149	120128805	657	0.520214	3' UTR	3	120114515	120114576	62	2	406975	uc021xcw.1	-13573	ENSG00000284121	MIR198	microRNA 198
chr3	120489594	120490109	516	-0.544266	Exon (uc003edz.4/2960, exon 3 of 5)	3	120461558	120501916	40359	1	2960	uc003edz.4	28036	ENSG00000153767	GTF2E1	general transcription factor IIE subunit 1
chr3	121355796	121356440	645	0.545923	Exon (uc003eeh.4/3059, exon 7 of 14)	3	121350246	121379791	29546	2	3059	uc003eeh.4	23351	ENSG00000180353	HCLS1	hematopoietic cell-specific Lyn substrate 1
chr3	121425332	121426088	757	0.426373	Intron (uc003eei.5/2804, intron 10 of 21)	3	121412588	121448864	36277	2	2804	uc011bjm.1	22776	ENSG00000173230	GOLGB1	golgin B1
chr3	121430865	121431288	424	-0.588973	Intron (uc003eei.5/2804, intron 10 of 21)	3	121412588	121448864	36277	2	2804	uc011bjm.1	17576	ENSG00000173230	GOLGB1	golgin B1
chr3	121497429	121497989	561	-0.446248	Intron (uc003eek.2/9657, intron 10 of 11)	3	121412588	121468614	56027	2	2804	uc010hrd.2	-28815	ENSG00000173230	GOLGB1	golgin B1
chr3	121602949	121603797	849	0.484059	Intron (uc003een.3/55840, intron 5 of 5)	3	121613171	121663034	49864	1	6565	uc003eep.2	-9374	ENSG00000163406	SLC15A2	solute carrier family 15 member 2
chr3	122188957	122189459	503	0.410527	Intron (uc011bjr.1/3836, intron 1 of 13)	3	122140748	122179504	38757	2	3836	uc003efc.1	-9453	ENSG00000114030	KPNA1	karyopherin subunit alpha 1
chr3	122342319	122343163	845	-0.628316	Intron (uc003efm.2/165631, intron 8 of 11)	3	122334525	122355536	21012	1	165631	uc011bjt.1	7794	ENSG00000173200	PARP15	poly(ADP-ribose) polymerase family member 15
chr3	123089604	123090525	922	0.438461	Intron (uc021xdd.1/111, intron 1 of 20)	3	123018967	123123408	104442	2	111	uc003egi.1	32883	ENSG00000173175	ADCY5	adenylate cyclase 5
chr3	123405265	123405799	535	0.453769	Intron (uc011bjv.2/4638, intron 1 of 15)	3	123331143	123411226	80084	2	4638	uc011bjv.2	5427	ENSG00000065534	MYLK	myosin light chain kinase
chr3	124287841	124288380	540	0.408094	Intron (uc003ehg.3/8997, intron 34 of 59)	3	124303506	124369785	66280	1	8997	uc003ehj.2	-15126	ENSG00000160145	KALRN	kalirin RhoGEF kinase
chr3	124927191	124927987	797	-0.62563	Intron (uc003ehv.4/84561, intron 2 of 13)	3	124801480	124931609	130130	2	84561	uc003ehv.4	3622	ENSG00000221955	SLC12A8	solute carrier family 12 member 8
chr3	124964038	124964360	323	-0.445488	Intron (uc003ehw.4/84561, intron 2 of 13)	3	124837613	124931609	93997	2	84561	uc010hrz.1	-32429	ENSG00000221955	SLC12A8	solute carrier family 12 member 8
chr3	125042428	125043024	597	-0.476168	Intron (uc003ehx.4/7707, intron 2 of 8)	3	124801480	124998091	196612	2	84561	uc003ehw.4	-44337	ENSG00000221955	SLC12A8	solute carrier family 12 member 8
chr3	125739747	125740545	799	0.480794	Intron (uc003eii.3/54946, intron 5 of 9)	3	125725200	125775618	50419	2	54946	uc003eii.3	35073	ENSG00000114544	SLC41A3	solute carrier family 41 member 3
chr3	126257056	126257635	580	0.537463	Intron (uc003eja.3/166012, intron 2 of 2)	3	126243131	126262134	19004	1	166012	uc003eja.3	13925	ENSG00000180767	CHST13	carbohydrate sulfotransferase 13
chr3	127419264	127419901	638	0.49018	Intron (uc003ejv.4/11343, intron 4 of 5)	3	127395810	127399769	3960	1	80325	uc010hsm.3	23454	ENSG00000114626	ABTB1	ankyrin repeat and BTB domain containing 1
chr3	127679577	127680401	825	0.43247	Intron (uc003ejy.4/166348, intron 3 of 4)	3	127642256	127706514	64259	1	166348	uc003eka.4	37321	ENSG00000187715	KBTBD12	kelch repeat and BTB domain containing 12
chr3	127991721	127992040	320	0.414493	Intron (uc003eki.3/60678, intron 4 of 6)	3	127783628	127872757	89130	2	8607	uc003ekf.3	-118964	ENSG00000175792	RUVBL1	RuvB like AAA ATPase 1
chr3	127992950	127993441	492	0.502269	Intron (uc003eki.3/60678, intron 4 of 6)	3	127783628	127872757	89130	2	8607	uc003ekf.3	-120193	ENSG00000175792	RUVBL1	RuvB like AAA ATPase 1
chr3	128028889	128029519	631	0.405912	Intron (uc003eki.3/60678, intron 4 of 6)	3	128182437	128191160	8724	1	285224	uc003ekl.1	-152918	ENSG00000242049	DNAJB8-AS1	DNAJB8 antisense RNA 1
chr3	128123827	128124605	779	0.468181	Intron (uc003eki.3/60678, intron 6 of 6)	3	128182437	128191160	8724	1	285224	uc003ekl.1	-57832	ENSG00000242049	DNAJB8-AS1	DNAJB8 antisense RNA 1
chr3	128422868	128423851	984	-0.546295	Distal Intergenic	3	128444979	128533641	88663	1	7879	uc003eks.1	-21128	ENSG00000075785	RAB7A	RAB7A, member RAS oncogene family
chr3	128712088	128712786	699	0.443722	Promoter (<=1kb)	3	128628709	128712919	84211	2	57501	uc003elg.1	133	ENSG00000114656	CFAP92	cilia and flagella associated protein 92 (putative)
chr3	128780171	128781127	957	0.497393	Promoter (<=1kb)	3	128779645	128781253	1609	1	2815	uc003elm.2	526	ENSG00000169704	GP9	glycoprotein IX platelet
chr3	129129862	129130331	470	0.477402	Exon (uc003emg.3/90288, exon 5 of 9)	3	129109998	129118282	8285	2	132241	uc003emd.2	-11580	ENSG00000290993	RPL32P3	ribosomal protein L32 pseudogene 3
chr3	129677185	129677803	619	-0.629599	Distal Intergenic	3	129693236	129696781	3546	1	7200	uc003enc.4	-15433	ENSG00000170893	TRH	thyrotropin releasing hormone
chr3	129750709	129751276	568	-0.488062	Distal Intergenic	3	129800674	129817233	16560	1	644974	uc010hth.3	-49398	ENSG00000251287	ALG1L2	ALG1 chitobiosyldiphosphodolichol beta-mannosyltransferase like 2
chr3	129838171	129838775	605	0.400861	Distal Intergenic	3	129816625	129830276	13652	2	729375	uc011ble.1	-7895	ENSG00000291081	FAM86HP	family with sequence similarity 86, member A pseudogene
chr3	130715855	130716744	890	-0.48047	Exon (uc011blg.2/27032, exon 24 of 27)	3	130732721	130745636	12916	2	28990	uc010htm.1	28892	ENSG00000034533	ASTE1	asteroid homolog 1
chr3	131098411	131099198	788	-0.48561	Promoter (1-2kb)	3	131043936	131100319	56384	2	339874	uc003eoc.2	1121	ENSG00000250608	NUDT16-DT	NUDT16 divergent transcript
chr3	131673554	131674003	450	-0.456193	Intron (uc003eok.3/131034, intron 1 of 15)	3	131704699	131704775	77	2	100847040	uc031sbt.1	30772	ENSG00000265859	MIR5704	microRNA 5704
chr3	133054497	133055258	762	0.43892	Intron (uc003eph.3/66000, intron 3 of 5)	3	133118790	133194056	75267	1	8419	uc003epn.1	-63532	ENSG00000170819	BFSP2	beaded filament structural protein 2
chr3	133851707	133852152	446	-0.410326	Distal Intergenic	3	133669796	133748920	79125	2	6578	uc010htw.1	-102787	ENSG00000174640	SLCO2A1	solute carrier organic anion transporter family member 2A1
chr3	134089570	134090463	894	0.524908	Promoter (2-3kb)	3	134074190	134093406	19217	2	51421	uc003eqg.1	2943	ENSG00000114019	AMOTL2	angiomotin like 2
chr3	134439515	134440118	604	-0.689488	Distal Intergenic	3	134343895	134370478	26584	2	339855	uc003eqs.1	-69037	ENSG00000174611	KY	kyphoscoliosis peptidase
chr3	136431712	136432627	916	-0.40946	Intron (uc003era.1/10274, intron 1 of 33)	3	136055999	136471245	415247	2	10274	uc003era.1	38618	ENSG00000118007	STAG1	stromal antigen 1
chr3	136546145	136546744	600	-0.440533	Intron (uc003erf.4/80723, intron 1 of 1)	3	136537861	136574734	36874	1	80723	uc010hub.3	8284	ENSG00000168917	SLC35G2	solute carrier family 35 member G2
chr3	137820095	137821001	907	0.565251	Intron (uc003erq.3/199221, intron 2 of 15)	3	137787825	137832322	44498	2	199221	uc003err.1	11321	ENSG00000158163	DZIP1L	DAZ interacting zinc finger protein 1 like
chr3	137974981	137975708	728	0.43431	Intron (uc003esa.2/25852, intron 13 of 22)	3	137982353	138017228	34876	1	25852	uc003esf.2	-6645	ENSG00000114098	ARMC8	armadillo repeat containing 8
chr3	138311954	138312634	681	0.410037	Promoter (<=1kb)	3	138213187	138313129	99943	2	80321	uc003esl.3	495	ENSG00000114107	CEP70	centrosomal protein 70
chr3	141121979	141122799	821	-0.487764	Promoter (<=1kb)	3	141121660	141168632	46973	1	253461	uc003ety.3	319	ENSG00000177311	ZBTB38	zinc finger and BTB domain containing 38
chr3	141284083	141284734	652	-0.585128	Intron (uc003etz.1/5922, intron 9 of 23)	3	141235170	141305804	70635	1	5922	uc011bnc.1	48913	ENSG00000155903	RASA2	RAS p21 protein activator 2
chr3	141374828	141375171	344	-0.48338	Distal Intergenic	3	141457051	141465645	8595	1	9616	uc003euc.3	-81880	ENSG00000114125	RNF7	ring finger protein 7
chr3	141452611	141453236	626	-0.519664	Distal Intergenic	3	141457051	141465645	8595	1	9616	uc003euc.3	-3815	ENSG00000114125	RNF7	ring finger protein 7
chr3	141748579	141749146	568	-0.519452	Promoter (1-2kb)	3	141663270	141747507	84238	2	7029	uc011bng.2	-1072	ENSG00000114126	TFDP2	transcription factor Dp-2
chr3	141994989	141995680	692	-0.41069	Distal Intergenic	3	141917644	141944449	26806	2	256356	uc010hut.2	-50540	ENSG00000175066	GK5	glycerol kinase 5
chr3	142189698	142190469	772	-0.429998	Promoter (1-2kb)	3	142168080	142188411	20332	2	545	uc003euy.1	-1287	ENSG00000175054	ATR	ATR serine/threonine kinase
chr3	142537447	142537925	479	0.437159	Intron (uc003evd.3/26577, intron 8 of 8)	3	142509861	142523020	13160	1	7220	uc011bni.1	27586	ENSG00000144935	TRPC1	transient receptor potential cation channel subfamily C member 1
chr3	142802867	142803830	964	0.448337	Distal Intergenic	3	142838618	142842856	4239	1	9435	uc003evm.3	-34788	ENSG00000175040	CHST2	carbohydrate sulfotransferase 2
chr3	143382563	143383133	571	0.510658	Intron (uc003evn.3/285195, intron 5 of 15)	3	142984064	143567373	583310	2	285195	uc003evn.3	184240	ENSG00000181804	SLC9A9	solute carrier family 9 member A9
chr3	143424416	143425330	915	0.43049	Intron (uc003evn.3/285195, intron 4 of 15)	3	142984064	143567373	583310	2	285195	uc003evn.3	142043	ENSG00000181804	SLC9A9	solute carrier family 9 member A9
chr3	143463095	143463470	376	0.425455	Intron (uc003evn.3/285195, intron 4 of 15)	3	142984064	143567373	583310	2	285195	uc003evn.3	103903	ENSG00000181804	SLC9A9	solute carrier family 9 member A9
chr3	143615603	143616092	490	0.567917	Distal Intergenic	3	143297427	143567373	269947	2	285195	uc011bnk.2	-48230	ENSG00000181804	SLC9A9	solute carrier family 9 member A9
chr3	143729148	143729758	611	-0.441736	Distal Intergenic	3	143692167	143711210	19044	1	205428	uc011bnl.2	36981	ENSG00000181744	DIPK2A	divergent protein kinase domain 2A
chr3	148288661	148289497	837	0.512905	Distal Intergenic	3	148415658	148460790	45133	1	185	uc003ewg.4	-126161	ENSG00000144891	AGTR1	angiotensin II receptor type 1
chr3	149537873	149538595	723	-0.458596	Intron (uc003exn.4/11342, intron 2 of 10)	3	149530475	149679925	149451	1	11342	uc003exp.4	7398	ENSG00000082996	RNF13	ring finger protein 13
chr3	149547287	149547795	509	-0.437383	Intron (uc003exn.4/11342, intron 2 of 10)	3	149530475	149679925	149451	1	11342	uc003exp.4	16812	ENSG00000082996	RNF13	ring finger protein 13
chr3	149665017	149665556	540	-0.69865	Intron (uc003exn.4/11342, intron 9 of 10)	3	149682691	149688741	6051	2	5217	uc003ext.1	23185	ENSG00000070087	PFN2	profilin 2
chr3	151074921	151075743	823	-0.56757	Promoter (1-2kb)	3	151073684	151105960	32277	1	116931	uc003eyy.1	1237	ENSG00000144893	MED12L	mediator complex subunit 12L
chr3	151079460	151080375	916	-0.458219	Intron (uc003eyp.3/116931, intron 19 of 42)	3	151073684	151105960	32277	1	116931	uc003eyy.1	5776	ENSG00000144893	MED12L	mediator complex subunit 12L
chr3	151415210	151416182	973	-0.461692	Intron (uc021xgb.1/100313773, intron 1 of 1)	3	151451704	151475556	23853	1	344752	uc003ezc.3	-35522	ENSG00000197953	AADACL2	arylacetamide deacetylase like 2
chr3	151556260	151556845	586	-0.442446	Distal Intergenic	3	151531861	151546276	14416	1	13	uc003eze.3	24399	ENSG00000114771	AADAC	arylacetamide deacetylase
chr3	151840556	151841186	631	-0.432205	Distal Intergenic	3	151985829	152183569	197741	1	4154	uc003ezh.3	-144643	ENSG00000152601	MBNL1	muscleblind like splicing regulator 1
chr3	151913778	151914598	821	0.401308	Distal Intergenic	3	151985829	152183569	197741	1	4154	uc003ezh.3	-71231	ENSG00000152601	MBNL1	muscleblind like splicing regulator 1
chr3	152081116	152081878	763	-0.40264	Intron (uc003ezh.3/4154, intron 2 of 9)	3	152057487	152058779	1293	2	645843	uc010hvo.3	-22337	ENSG00000221962	TMEM14EP	transmembrane protein 14E, pseudogene
chr3	153012136	153012792	657	0.526107	Distal Intergenic	3	152880029	152886263	6235	1	5912	uc003ezr.3	132107	ENSG00000181467	RAP2B	RAP2B, member of RAS oncogene family
chr3	153248993	153249716	724	0.465395	Distal Intergenic	3	153202284	153220486	18203	1	152118	uc003ezt.3	46709	ENSG00000237787	LINC02877	long intergenic non-protein coding RNA 2877
chr3	155273767	155274367	601	0.444853	Intron (uc021xgd.1/23007, intron 7 of 23)	3	155197671	155394105	196435	2	23007	uc021xgd.1	119738	ENSG00000114805	PLCH1	phospholipase C eta 1
chr3	155391123	155391849	727	0.558124	Promoter (2-3kb)	3	155197671	155394105	196435	2	23007	uc021xgd.1	2256	ENSG00000114805	PLCH1	phospholipase C eta 1
chr3	155625691	155626439	749	-0.416882	Intron (uc003faq.3/8833, intron 5 of 15)	3	155588325	155655520	67196	1	8833	uc011bom.2	37366	ENSG00000163655	GMPS	guanine monophosphate synthase
chr3	155664215	155664787	573	0.607438	Distal Intergenic	3	155588325	155655520	67196	1	8833	uc011bom.2	75890	ENSG00000163655	GMPS	guanine monophosphate synthase
chr3	158546564	158547207	644	-0.436735	3' UTR	3	158519715	158547508	27794	1	64747	uc011bow.2	26849	ENSG00000118855	MFSD1	major facilitator superfamily domain containing 1
chr3	159896088	159897045	958	0.503269	Intron (uc003fcw.1/uc003fcw.1, intron 3 of 9)	3	159943423	159946000	2578	1	401097	uc021xgp.1	-46378	ENSG00000180044	C3orf80	chromosome 3 open reading frame 80
chr3	159992036	159993005	970	0.458361	Intron (uc003fda.3/57560, intron 16 of 18)	3	159943423	159946000	2578	1	401097	uc021xgp.1	48613	ENSG00000180044	C3orf80	chromosome 3 open reading frame 80
chr3	160437327	160438062	736	0.414088	Distal Intergenic	3	160473996	160788817	314822	1	151742	uc003fdr.3	-35934	ENSG00000163590	PPM1L	protein phosphatase, Mg2+/Mn2+ dependent 1L
chr3	160521282	160522152	871	0.513326	Intron (uc003fdr.3/151742, intron 1 of 3)	3	160560001	160788817	228817	1	151742	uc003fds.3	-37849	ENSG00000163590	PPM1L	protein phosphatase, Mg2+/Mn2+ dependent 1L
chr3	161104248	161104773	526	-0.454005	Distal Intergenic	3	161062580	161089871	27292	2	165679	uc003fee.3	-14377	ENSG00000196542	SPTSSB	serine palmitoyltransferase small subunit B
chr3	166142019	166142699	681	0.566833	Distal Intergenic	3	165490692	165555253	64562	2	590	uc003fen.4	-586766	ENSG00000114200	BCHE	butyrylcholinesterase
chr3	167395232	167396020	789	-0.441056	Distal Intergenic	3	167196473	167371728	175256	2	151790	uc003few.1	-23504	ENSG00000174776	WDR49	WD repeat domain 49
chr3	168118581	168119254	674	0.415537	Intron (uc011bph.2/93556, intron 3 of 15)	3	168269642	168269737	96	1	693136	uc021xha.1	-150388	ENSG00000207717	MIR551B	microRNA 551b
chr3	168338866	168339302	437	0.477114	Intron (uc011bph.2/93556, intron 4 of 15)	3	168269642	168269737	96	1	693136	uc021xha.1	69224	ENSG00000207717	MIR551B	microRNA 551b
chr3	168758612	168759562	951	0.492926	Distal Intergenic	3	168801287	168851758	50472	2	2122	uc010hwk.1	92196	ENSG00000085276	MECOM	MDS1 and EVI1 complex locus
chr3	169788956	169789626	671	-0.401668	Intron (uc003fgi.3/26996, intron 2 of 3)	3	169755735	169803183	47449	1	26996	uc010hwq.3	33221	ENSG00000173890	GPR160	G protein-coupled receptor 160
chr3	169803233	169804169	937	-0.451989	Downstream (<=300bp)	3	169755735	169803183	47449	1	26996	uc010hwq.3	47498	ENSG00000173890	GPR160	G protein-coupled receptor 160
chr3	171128205	171128614	410	0.496064	Intron (uc003fhh.2/23043, intron 1 of 32)	3	170780292	171178197	397906	2	23043	uc003fhh.2	49583	ENSG00000154310	TNIK	TRAF2 and NCK interacting kinase
chr3	171271185	171271863	679	-0.582962	Distal Intergenic	3	171064723	171178197	113475	2	23043	uc003fhq.3	-92988	ENSG00000154310	TNIK	TRAF2 and NCK interacting kinase
chr3	171789762	171790547	786	-0.507711	Intron (uc003fhx.3/64778, intron 1 of 3)	3	171758344	172118492	360149	1	64778	uc003fhz.4	31418	ENSG00000075420	FNDC3B	fibronectin type III domain containing 3B
chr3	171856479	171856810	332	-0.431845	Intron (uc003fhx.3/64778, intron 3 of 3)	3	171851261	172056104	204844	1	64778	uc003fia.3	5218	ENSG00000075420	FNDC3B	fibronectin type III domain containing 3B
chr3	172002727	172003226	500	-0.424629	Intron (uc003fhy.3/64778, intron 6 of 25)	3	171851261	172056104	204844	1	64778	uc003fia.3	151466	ENSG00000075420	FNDC3B	fibronectin type III domain containing 3B
chr3	172235639	172236373	735	-0.432062	3' UTR	3	172223298	172241297	18000	2	8743	uc003fid.3	4924	ENSG00000121858	TNFSF10	TNF superfamily member 10
chr3	173283705	173284198	494	0.423817	Intron (uc003fio.1/22871, intron 2 of 6)	3	173302477	173997440	694964	1	22871	uc010hww.1	-18279	ENSG00000169760	NLGN1	neuroligin 1
chr3	173322892	173323383	492	0.521748	Promoter (<=1kb)	3	173322069	174001116	679048	1	22871	uc021xhm.1	823	ENSG00000169760	NLGN1	neuroligin 1
chr3	175162433	175163198	766	0.405605	Intron (uc003fit.3/254827, intron 5 of 13)	3	175087329	175087410	82	1	100616395	uc021xhq.1	75104	ENSG00000264974	MIR4789	microRNA 4789
chr3	176838074	176838580	507	-0.536981	Intron (uc003fiw.4/79718, intron 1 of 15)	3	176738542	176914266	175725	2	79718	uc003fiw.4	75686	ENSG00000177565	TBL1XR1	TBL1X/Y related 1
chr3	177407664	177408120	457	-0.441246	Intron (uc031sch.1/100505566, intron 3 of 3)	3	177159709	177470492	310784	1	100505566	uc031sch.1	247955	ENSG00000228221	LINC00578	long intergenic non-protein coding RNA 578
chr3	177777688	177778374	687	0.408478	Distal Intergenic	3	178136989	178175093	38105	1	100874330	uc031sci.1	-358615	ENSG00000223941	LINC01014	long intergenic non-protein coding RNA 1014
chr3	177867350	177868191	842	0.425795	Distal Intergenic	3	178136989	178175093	38105	1	100874330	uc031sci.1	-268798	ENSG00000223941	LINC01014	long intergenic non-protein coding RNA 1014
chr3	177967227	177967997	771	-0.478766	Distal Intergenic	3	178136989	178175093	38105	1	100874330	uc031sci.1	-168992	ENSG00000223941	LINC01014	long intergenic non-protein coding RNA 1014
chr3	178869880	178870338	459	-0.405631	Intron (uc003fjk.3/5290, intron 1 of 20)	3	178866311	178952497	86187	1	5290	uc003fjk.3	3569	ENSG00000121879	PIK3CA	phosphatidylinositol-4,5-bisphosphate 3-kinase catalytic subunit alpha
chr3	178916620	178917411	792	-0.520993	Exon (uc003fjk.3/5290, exon 2 of 21)	3	178866311	178952497	86187	1	5290	uc003fjk.3	50309	ENSG00000121879	PIK3CA	phosphatidylinositol-4,5-bisphosphate 3-kinase catalytic subunit alpha
chr3	180589164	180589766	603	0.418232	Distal Intergenic	3	180630234	180700539	70306	1	8087	uc003fkp.3	-40468	ENSG00000114416	FXR1	FMR1 autosomal homolog 1
chr3	180631584	180632196	613	-0.501153	Promoter (1-2kb)	3	180633247	180700539	67293	1	8087	uc011bql.2	-1051	ENSG00000114416	FXR1	FMR1 autosomal homolog 1
chr3	182666082	182666600	519	-0.446736	Intron (uc003fld.1/54165, intron 4 of 6)	3	182660559	182698326	37768	2	54165	uc003fld.1	31726	ENSG00000043093	DCUN1D1	defective in cullin neddylation 1 domain containing 1
chr3	182673734	182674255	522	0.433311	Intron (uc003fld.1/54165, intron 4 of 6)	3	182660559	182698326	37768	2	54165	uc003fld.1	24071	ENSG00000043093	DCUN1D1	defective in cullin neddylation 1 domain containing 1
chr3	183463355	183464153	799	-0.431213	Intron (uc003fly.2/55689, intron 8 of 30)	3	183493703	183511271	17569	1	55689	uc003flz.3	-29550	ENSG00000163872	YEATS2	YEATS domain containing 2
chr3	183823456	183824132	677	0.49535	Exon (uc003fml.4/285242, exon 6 of 8)	3	183817967	183824783	6817	1	285242	uc010hxr.3	5489	ENSG00000186038	HTR3E	5-hydroxytryptamine receptor 3E
chr3	184027122	184028012	891	0.478825	Downstream (<=300bp)	3	184032283	184043161	10879	1	1981	uc003fno.2	-4271	ENSG00000114867	EIF4G1	eukaryotic translation initiation factor 4 gamma 1
chr3	184455015	184455768	754	0.410724	Distal Intergenic	3	184428155	184429836	1682	2	64110	uc003fpa.3	-25179	ENSG00000177383	MAGEF1	MAGE family member F1
chr3	184812825	184813607	783	0.43642	Intron (uc003fpd.3/285382, intron 1 of 1)	3	184795838	184870802	74965	2	285382	uc003fpd.3	57195	ENSG00000187068	C3orf70	chromosome 3 open reading frame 70
chr3	185244712	185245609	898	0.424509	Exon (uc003fpm.3/200879, exon 4 of 10)	3	185225570	185270369	44800	2	200879	uc003fpm.3	24760	ENSG00000163898	LIPH	lipase H
chr3	185613775	185614530	756	0.422412	Distal Intergenic	3	185632358	185643052	10695	2	6434	uc003fpt.3	28522	ENSG00000136527	TRA2B	transformer 2 beta homolog
chr3	186575527	186576059	533	-0.502577	Promoter (1-2kb)	3	186569676	186573912	4237	2	100874095	uc031sct.1	-1615	ENSG00000226482	ADIPOQ-AS1	ADIPOQ antisense RNA 1
chr3	187568746	187569306	561	-0.536443	Distal Intergenic	3	187439165	187463513	24349	2	604	uc003frq.2	-105233	ENSG00000113916	BCL6	BCL6 transcription repressor
chr3	187780669	187781412	744	-0.75954	Distal Intergenic	3	187871663	188608460	736798	1	4026	uc011bsg.2	-90251	ENSG00000145012	LPP	LIM domain containing preferred translocation partner in lipoma
chr3	188127425	188127846	422	-0.488359	Intron (uc011bsg.2/4026, intron 2 of 9)	3	188059444	188430630	371187	1	4026	uc003frt.3	67981	ENSG00000145012	LPP	LIM domain containing preferred translocation partner in lipoma
chr3	188148956	188149413	458	-0.571474	Intron (uc011bsg.2/4026, intron 2 of 9)	3	188059444	188430630	371187	1	4026	uc003frt.3	89512	ENSG00000145012	LPP	LIM domain containing preferred translocation partner in lipoma
chr3	188176332	188176899	568	-0.548429	Intron (uc011bsg.2/4026, intron 2 of 9)	3	188286786	188608460	321675	1	4026	uc011bsj.2	-109887	ENSG00000145012	LPP	LIM domain containing preferred translocation partner in lipoma
chr3	188190872	188191209	338	-0.683714	Intron (uc011bsg.2/4026, intron 2 of 9)	3	188286786	188608460	321675	1	4026	uc011bsj.2	-95577	ENSG00000145012	LPP	LIM domain containing preferred translocation partner in lipoma
chr3	188224225	188225062	838	-0.435126	Intron (uc011bsg.2/4026, intron 3 of 9)	3	188286786	188608460	321675	1	4026	uc011bsj.2	-61724	ENSG00000145012	LPP	LIM domain containing preferred translocation partner in lipoma
chr3	188260444	188261055	612	-0.440146	Intron (uc011bsg.2/4026, intron 4 of 9)	3	188286786	188608460	321675	1	4026	uc011bsj.2	-25731	ENSG00000145012	LPP	LIM domain containing preferred translocation partner in lipoma
chr3	188759008	188759698	691	-0.576356	Intron (uc003frv.2/285386, intron 4 of 10)	3	188665003	189041271	376269	1	285386	uc003frv.2	94005	ENSG00000188001	TPRG1	tumor protein p63 regulated 1
chr3	191045943	191046819	877	-0.4227	Promoter (<=1kb)	3	191046874	191116459	69586	1	152137	uc003fsv.3	-55	ENSG00000152492	CCDC50	coiled-coil domain containing 50
chr3	193167506	193168327	822	0.401168	Intron (uc010hzi.3/84239, intron 8 of 20)	3	193119866	193185275	65410	2	84239	uc010hzi.3	16948	ENSG00000127249	ATP13A4	ATPase 13A4
chr3	194120538	194121008	471	0.475568	Promoter (<=1kb)	3	194115550	194119995	4446	2	2814	uc003ftv.1	-543	ENSG00000178732	GP5	glycoprotein V platelet
chr3	194152178	194153063	886	-0.46721	Exon (uc003fty.4/79572, exon 21 of 32)	3	194123403	194146258	22856	2	79572	uc003ftx.4	-5920	ENSG00000133657	ATP13A3	ATPase 13A3
chr3	194481300	194482256	957	-0.446736	Intron (uc021xjd.1/100507391, intron 3 of 3)	3	194429150	194502897	73748	1	100507391	uc021xjd.1	52150	ENSG00000237222	LINC01968	long intergenic non-protein coding RNA 1968
chr3	194929724	194930375	652	0.428638	Intron (uc003fum.4/152002, intron 2 of 3)	3	194789013	194905527	116515	2	152002	uc003ful.3	-24197	ENSG00000173950	XXYLT1	xyloside xylosyltransferase 1
chr3	194934888	194935813	926	0.4868	Intron (uc003fum.4/152002, intron 2 of 3)	3	194789013	194905527	116515	2	152002	uc003ful.3	-29361	ENSG00000173950	XXYLT1	xyloside xylosyltransferase 1
chr3	195477593	195478029	437	0.668881	Promoter (2-3kb)	3	195473638	195480860	7223	2	4585	uc010hzq.3	2831	ENSG00000145113	MUC4	mucin 4, cell surface associated
chr3	195580969	195581574	606	0.401984	Distal Intergenic	3	195590236	195596561	6326	2	10188	uc003fvq.1	14987	ENSG00000061938	TNK2	tyrosine kinase non receptor 2
chr3	195769485	195770051	567	-0.469336	Distal Intergenic	3	195776155	195808961	32807	2	7037	uc003fvz.4	38910	ENSG00000072274	TFRC	transferrin receptor
chr3	195793700	195794121	422	-0.577968	Intron (uc003fvz.4/7037, intron 9 of 18)	3	195776155	195808961	32807	2	7037	uc003fvz.4	14840	ENSG00000072274	TFRC	transferrin receptor
chr3	195835383	195835933	551	0.551824	Distal Intergenic	3	195776155	195809032	32878	2	7037	uc011btr.2	-26351	ENSG00000072274	TFRC	transferrin receptor
chr3	195974789	195975611	823	-0.533383	Exon (uc003fwg.3/5130, exon 5 of 10)	3	195954812	195960301	5490	1	200931	uc003fwe.3	19977	ENSG00000163959	SLC51A	solute carrier family 51 subunit alpha
chr3	196527171	196527779	609	-0.437921	Intron (uc003fwy.4/5062, intron 2 of 14)	3	196466728	196559518	92791	1	5062	uc003fwy.4	60443	ENSG00000180370	PAK2	p21 (RAC1) activated kinase 2
chr3	196718882	196719501	620	0.544539	Distal Intergenic	3	196729777	196731615	1839	1	100507057	uc003fxj.1	-10276	ENSG00000228109	MELTF-AS1	MELTF antisense RNA 1
chr3	196795830	196796556	727	-0.413638	Exon (uc011bub.2/1739, exon 15 of 22)	3	196745824	196756687	10864	2	4241	uc011bua.2	-39143	ENSG00000163975	MELTF	melanotransferrin
chr3	196864395	196865383	989	-0.564843	5' UTR	3	196769431	196911002	141572	2	1739	uc011bub.2	45619	ENSG00000075711	DLG1	discs large MAGUK scaffold protein 1
chr3	196871560	196872226	667	-0.542539	Intron (uc011bub.2/1739, intron 2 of 21)	3	196769431	196911002	141572	2	1739	uc011bub.2	38776	ENSG00000075711	DLG1	discs large MAGUK scaffold protein 1
chr3	197081410	197082049	640	0.42296	Distal Intergenic	3	196769431	197026143	256713	2	1739	uc010ial.3	-55267	ENSG00000075711	DLG1	discs large MAGUK scaffold protein 1
chr3	197233150	197233523	374	0.409075	Distal Intergenic	3	197236654	197282858	46205	2	622	uc003fxr.3	49335	ENSG00000161267	BDH1	3-hydroxybutyrate dehydrogenase 1
chr4	525517	526042	526	0.453219	Intron (uc003gaj.4/54872, intron 11 of 12)	4	493078	516632	23555	1	54872	uc003gan.3	32439	ENSG00000174227	PIGG	phosphatidylinositol glycan anchor biosynthesis class G
chr4	1130889	1131380	492	-0.465105	Distal Intergenic	4	1108985	1116952	7968	2	100379220	uc021xki.1	-13937	ENSG00000215367	TMED11P	transmembrane p24 trafficking protein 11, pseudogene
chr4	1557125	1558118	994	0.76441	Distal Intergenic	4	1641608	1685718	44111	2	152877	uc021xkk.1	127600	ENSG00000174137	FAM53A	family with sequence similarity 53 member A
chr4	1600007	1600782	776	0.455527	Distal Intergenic	4	1641608	1685718	44111	2	152877	uc021xkk.1	84936	ENSG00000174137	FAM53A	family with sequence similarity 53 member A
chr4	1624584	1625345	762	0.450897	Distal Intergenic	4	1641608	1685718	44111	2	152877	uc021xkk.1	60373	ENSG00000174137	FAM53A	family with sequence similarity 53 member A
chr4	1729701	1730695	995	0.42178	Exon (uc010ibz.3/10460, exon 4 of 10)	4	1723217	1746905	23689	1	10460	uc003gdp.3	6484	ENSG00000013810	TACC3	transforming acidic coiled-coil containing protein 3
chr4	2144908	2145688	781	-0.7853	Intron (uc010icg.1/353497, intron 3 of 12)	4	2073645	2160938	87294	2	353497	uc010icg.1	15250	ENSG00000130997	POLN	DNA polymerase nu
chr4	2285741	2286293	553	0.665439	Intron (uc003gew.2/57732, intron 5 of 9)	4	2259709	2263739	4031	2	10608	uc003gev.1	-22002	ENSG00000123933	MXD4	MAX dimerization protein 4
chr4	2288678	2289449	772	0.468461	Intron (uc003gew.2/57732, intron 5 of 9)	4	2259709	2263739	4031	2	10608	uc003gev.1	-24939	ENSG00000123933	MXD4	MAX dimerization protein 4
chr4	2426256	2426970	715	0.603673	Promoter (1-2kb)	4	2428186	2452087	23902	1	402160	uc003gfa.1	-1216	ENSG00000206113	CFAP99	cilia and flagella associated protein 99
chr4	2861491	2862385	895	-0.562036	Intron (uc010ico.1/118, intron 1 of 8)	4	2869602	2907448	37847	1	118	uc003gft.3	-7217	ENSG00000087274	ADD1	adducin 1
chr4	3003483	3004185	703	0.490184	Intron (uc003ggn.1/2868, intron 4 of 15)	4	2965343	3042474	77132	1	2868	uc003ggq.1	38140	ENSG00000125388	GRK4	G protein-coupled receptor kinase 4
chr4	3423965	3424615	651	0.410447	Exon (uc003ggv.3/6002, exon 11 of 17)	4	3414956	3430325	15370	1	6002	uc003ghb.2	9009	ENSG00000159788	RGS12	regulator of G protein signaling 12
chr4	4755794	4756627	834	0.539356	Distal Intergenic	4	4861392	4865660	4269	1	4487	uc003gif.3	-104765	ENSG00000163132	MSX1	msh homeobox 1
chr4	6266902	6267679	778	0.439279	Distal Intergenic	4	6271577	6304992	33416	1	7466	uc003gix.3	-3898	ENSG00000109501	WFS1	wolframin ER transmembrane glycoprotein
chr4	6728628	6729281	654	0.420458	Distal Intergenic	4	6717842	6719387	1546	1	55330	uc003gjp.1	10786	ENSG00000186222	BLOC1S4	biogenesis of lysosomal organelles complex 1 subunit 4
chr4	6763254	6764165	912	0.561193	Distal Intergenic	4	6784459	6885899	101441	1	9778	uc003gjq.4	-20294	ENSG00000170871	KIAA0232	KIAA0232
chr4	7077011	7077964	954	0.545533	Distal Intergenic	4	7062256	7069800	7545	2	80273	uc003gjz.1	-7211	ENSG00000109519	GRPEL1	GrpE like 1, mitochondrial
chr4	7715878	7716365	488	0.409419	Exon (uc003gkb.4/57537, exon 16 of 27)	4	7755817	7780654	24838	1	84740	uc003gkd.4	-39452	ENSG00000272620	AFAP1-AS1	AFAP1 antisense RNA 1
chr4	8420749	8421693	945	-0.435904	Intron (uc010idk.3/8310, intron 1 of 17)	4	8368009	8430208	62200	2	8310	uc010idk.3	8515	ENSG00000087008	ACOX3	acyl-CoA oxidase 3, pristanoyl
chr4	8492141	8492866	726	0.547274	Intron (uc003gli.1/152992, intron 2 of 2)	4	8475243	8495258	20016	1	152992	uc003gli.1	16898	ENSG00000155275	TRMT44	tRNA methyltransferase 44 homolog
chr4	9819533	9820293	761	-0.455687	Distal Intergenic	4	9783258	9785633	2376	1	1816	uc003gmb.4	36275	ENSG00000169676	DRD5	dopamine receptor D5
chr4	10336659	10337282	624	0.441089	Distal Intergenic	4	10441504	10459032	17529	2	85460	uc003gmn.3	121750	ENSG00000178163	ZNF518B	zinc finger protein 518B
chr4	13437799	13438193	395	-0.562703	Intron (uc003gmt.2/9364, intron 4 of 7)	4	13369347	13485989	116643	2	9364	uc003gmt.2	47796	ENSG00000157869	RAB28	RAB28, member RAS oncogene family
chr4	13668170	13668850	681	0.468378	Intron (uc003gna.1/uc003gna.1, intron 2 of 3)	4	13629489	13629581	93	1	100847023	uc031sdt.1	38681	ENSG00000266240	MIR5091	microRNA 5091
chr4	13727542	13728144	603	0.423969	Intron (uc003gna.1/uc003gna.1, intron 2 of 3)	4	13629489	13629581	93	1	100847023	uc031sdt.1	98053	ENSG00000266240	MIR5091	microRNA 5091
chr4	15467467	15468095	629	-0.432152	Distal Intergenic	4	15471489	15483887	12399	1	57545	uc003gnq.4	-3394	ENSG00000048342	CC2D2A	coiled-coil and C2 domain containing 2A
chr4	15853515	15854064	550	-0.587397	Distal Intergenic	4	15779931	15850706	70776	1	952	uc021xmk.1	73584	ENSG00000004468	CD38	CD38 molecule
chr4	16261390	16261919	530	-0.449006	Distal Intergenic	4	16228286	16259810	31525	1	202020	uc011bxg.1	33104	ENSG00000263327	TAPT1-AS1	TAPT1 antisense RNA 1 (head to head)
chr4	16663978	16664651	674	-0.403383	Intron (uc003goz.3/9079, intron 2 of 7)	4	16503169	16675936	172768	2	9079	uc011bxi.2	11285	ENSG00000169744	LDB2	LIM domain binding 2
chr4	24544789	24545364	576	-0.489003	Intron (uc003gqx.3/1665, intron 6 of 13)	4	24529088	24540773	11686	2	1665	uc003gqw.3	-4016	ENSG00000109606	DHX15	DEAH-box helicase 15
chr4	25090544	25091441	898	0.403627	Distal Intergenic	4	25000471	25032414	31944	2	55203	uc003grf.2	-58130	ENSG00000153012	LGI2	leucine rich repeat LGI family member 2
chr4	26148410	26148832	423	-0.494839	Distal Intergenic	4	26321332	26436752	115421	1	3516	uc003grx.2	-172500	ENSG00000168214	RBPJ	recombination signal binding protein for immunoglobulin kappa J region
chr4	26251309	26252174	866	-0.609154	Distal Intergenic	4	26321332	26436752	115421	1	3516	uc003grx.2	-69158	ENSG00000168214	RBPJ	recombination signal binding protein for immunoglobulin kappa J region
chr4	26718970	26719893	924	-0.5224	Exon (uc010iew.3/55296, exon 14 of 20)	4	26585546	26756918	171373	1	55296	uc011bxu.2	133424	ENSG00000109680	TBC1D19	TBC1 domain family member 19
chr4	26932547	26933107	561	-0.449667	Intron (uc003gsg.4/57620, intron 2 of 11)	4	26862313	27027003	164691	1	57620	uc010iex.3	70234	ENSG00000109689	STIM2	stromal interaction molecule 2
chr4	27045070	27045658	589	-0.433688	Distal Intergenic	4	27004549	27027003	22455	1	57620	uc010iey.3	40521	ENSG00000109689	STIM2	stromal interaction molecule 2
chr4	36268620	36269229	610	-0.507164	Intron (uc003gss.3/uc003gss.3, intron 3 of 4)	4	36283237	36346407	63171	1	401124	uc011bxy.3	-14008	ENSG00000197057	DTHD1	death domain containing 1
chr4	38106761	38107210	450	-0.496401	Intron (uc003gtb.3/23216, intron 15 of 19)	4	38111802	38140796	28995	1	23216	uc021xnh.1	-4592	ENSG00000065882	TBC1D1	TBC1 domain family member 1
chr4	38977674	38978249	576	0.519482	Intron (uc003gto.3/80008, intron 5 of 6)	4	38930720	38947365	16646	1	92689	uc010ifi.3	46954	ENSG00000197712	FAM114A1	family with sequence similarity 114 member A1
chr4	40555835	40556222	388	-0.412725	Intron (uc003gvc.2/54502, intron 1 of 6)	4	40425272	40517990	92719	2	54502	uc003gvd.2	-37845	ENSG00000163694	RBM47	RNA binding motif protein 47
chr4	40587599	40588091	493	-0.405438	Intron (uc003gvc.2/54502, intron 1 of 6)	4	40425272	40631883	206612	2	54502	uc003gvc.2	43792	ENSG00000163694	RBM47	RNA binding motif protein 47
chr4	40794261	40794826	566	0.456142	Intron (uc003gvi.4/79730, intron 8 of 10)	4	40751914	40812002	60089	1	79730	uc003gvj.4	42347	ENSG00000179299	NSUN7	NOP2/Sun RNA methyltransferase family member 7
chr4	41015111	41015677	567	-0.418196	Promoter (<=1kb)	4	40892326	41016415	124090	2	323	uc011byt.1	738	ENSG00000163697	APBB2	amyloid beta precursor protein binding family B member 2
chr4	41935681	41936666	986	-0.51602	Promoter (<=1kb)	4	41937137	41962824	25688	1	55161	uc003gwi.2	-471	ENSG00000109133	TMEM33	transmembrane protein 33
chr4	42469332	42469929	598	0.498519	Intron (uc003gwq.2/10396, intron 2 of 13)	4	42410392	42509171	98780	2	10396	uc003gwq.2	39242	ENSG00000124406	ATP8A1	ATPase phospholipid transporting 8A1
chr4	42504462	42504990	529	-0.525228	Intron (uc003gwq.2/10396, intron 2 of 13)	4	42410392	42509171	98780	2	10396	uc003gwq.2	4181	ENSG00000124406	ATP8A1	ATPase phospholipid transporting 8A1
chr4	44700492	44701422	931	-0.404199	3' UTR	4	44696429	44702697	6269	1	60558	uc011bza.2	4063	ENSG00000151806	GUF1	GTP binding elongation factor GUF1
chr4	47462931	47463330	400	-0.459926	Promoter (2-3kb)	4	47452811	47465676	12866	2	54951	uc003gxi.3	2346	ENSG00000169019	COMMD8	COMM domain containing 8
chr4	47467115	47467706	592	-0.473492	Promoter (1-2kb)	4	47452811	47465676	12866	2	54951	uc003gxi.3	-1439	ENSG00000169019	COMMD8	COMM domain containing 8
chr4	47500758	47501452	695	-0.486856	Intron (uc003gxj.3/57205, intron 1 of 9)	4	47487410	47595503	108094	1	57205	uc003gxk.1	13348	ENSG00000145246	ATP10D	ATPase phospholipid transporting 10D (putative)
chr4	48514340	48514909	570	0.458609	Exon (uc003gyf.1/285527, exon 3 of 9)	4	48499380	48508629	9250	2	285527	uc003gye.1	-5711	ENSG00000075539	FRYL	FRY like transcription coactivator
chr4	48701770	48702631	862	-0.528052	Intron (uc003gyh.1/285527, intron 2 of 63)	4	48619621	48655826	36206	2	285527	uc003gyl.1	-45944	ENSG00000075539	FRYL	FRY like transcription coactivator
chr4	48732188	48732731	544	-0.451898	Intron (uc003gyh.1/285527, intron 1 of 63)	4	48499380	48782316	282937	2	285527	uc003gyh.1	49585	ENSG00000075539	FRYL	FRY like transcription coactivator
chr4	48900351	48900921	571	-0.516426	Intron (uc003gyt.3/132299, intron 3 of 6)	4	48887405	48908815	21411	2	132299	uc003gyt.3	7894	ENSG00000145247	OCIAD2	OCIA domain containing 2
chr4	52767073	52767814	742	-0.44121	Intron (uc003gze.3/23142, intron 8 of 10)	4	52709745	52783003	73259	1	23142	uc011bzo.2	57328	ENSG00000109184	DCUN1D4	defective in cullin neddylation 1 domain containing 4
chr4	54229558	54230216	659	0.455633	Promoter (2-3kb)	4	53739151	54232242	493092	2	152579	uc003gzu.3	2026	ENSG00000184178	SCFD2	sec1 family domain containing 2
chr4	54298438	54299233	796	-0.495165	Intron (uc011bzt.1/81608, intron 12 of 12)	4	54294194	54326103	31910	1	81608	uc003hae.3	4244	ENSG00000145216	FIP1L1	factor interacting with PAPOLA and CPSF1
chr4	57652444	57653335	892	0.472641	Distal Intergenic	4	57676026	57687639	11614	2	6691	uc031sej.1	34304	ENSG00000128040	SPINK2	serine peptidase inhibitor Kazal type 2
chr4	63380002	63380821	820	0.418551	Distal Intergenic	4	62775278	62938168	162891	1	23284	uc003hct.3	604724	ENSG00000150471	ADGRL3	adhesion G protein-coupled receptor L3
chr4	72088856	72089317	462	0.469019	Intron (uc003hfy.3/8671, intron 1 of 25)	4	72102250	72437804	335555	1	8671	uc003hfz.3	-12933	ENSG00000080493	SLC4A4	solute carrier family 4 member 4
chr4	72876770	72877462	693	0.446785	Distal Intergenic	4	72897521	73013918	116398	1	10886	uc003hgg.2	-20059	ENSG00000056291	NPFFR2	neuropeptide FF receptor 2
chr4	74437569	74437947	379	0.414328	3' UTR	4	74437267	74486287	49021	2	166824	uc003hhc.2	48340	ENSG00000169435	RASSF6	Ras association domain family member 6
chr4	76407514	76407952	439	0.402602	3' UTR	4	76404247	76419641	15395	2	25898	uc010iio.3	11689	ENSG00000163743	RCHY1	ring finger and CHY zinc finger domain containing 1
chr4	76584048	76584349	302	-0.56432	Exon (uc003hir.3/9908, exon 3 of 12)	4	76567953	76598343	30391	2	9908	uc003hir.3	13994	ENSG00000138757	G3BP2	G3BP stress granule assembly factor 2
chr4	76943043	76944019	977	-0.450281	Promoter (<=1kb)	4	76942269	76944689	2421	2	3627	uc003hjl.4	670	ENSG00000169245	CXCL10	C-X-C motif chemokine ligand 10
chr4	77192280	77193007	728	-0.544438	Exon (uc003hjv.3/100129583, exon 5 of 8)	4	77172853	77232283	59431	1	100631383	uc011cbw.2	19427	ENSG00000272414	FAM47E-STBD1	FAM47E-STBD1 readthrough
chr4	77224485	77225055	571	-0.51359	Promoter (2-3kb)	4	77227179	77232283	5105	1	8987	uc003hka.3	-2124	ENSG00000118804	STBD1	starch binding domain 1
chr4	77271868	77272594	727	-0.529485	Exon (uc003hkb.4/339965, exon 17 of 24)	4	77227179	77232283	5105	1	8987	uc003hka.3	44689	ENSG00000118804	STBD1	starch binding domain 1
chr4	78734848	78735514	667	-0.415893	Intron (uc011ccd.2/246175, intron 1 of 11)	4	78634541	78740522	105982	2	246175	uc011ccd.2	5008	ENSG00000138767	CNOT6L	CCR4-NOT transcription complex subunit 6 like
chr4	78802764	78803431	668	-0.40255	Intron (uc003hku.2/65008, intron 2 of 8)	4	78783805	78873944	90140	1	65008	uc003hku.2	18959	ENSG00000169288	MRPL1	mitochondrial ribosomal protein L1
chr4	78857929	78858601	673	0.419603	Intron (uc003hku.2/65008, intron 7 of 8)	4	78783805	78873944	90140	1	65008	uc003hku.2	74124	ENSG00000169288	MRPL1	mitochondrial ribosomal protein L1
chr4	79836123	79836654	532	-0.406519	3' UTR	4	79808284	79860582	52299	2	152559	uc003hlm.3	23928	ENSG00000163291	PAQR3	progestin and adipoQ receptor family member 3
chr4	80436798	80437309	512	0.409414	Intron (uc003hlv.3/100506035, intron 3 of 3)	4	80413747	80497614	83868	1	100506035	uc003hlv.3	23051	ENSG00000250334	LINC00989	long intergenic non-protein coding RNA 989
chr4	80443839	80444580	742	0.438046	Intron (uc003hlv.3/100506035, intron 3 of 3)	4	80413747	80497614	83868	1	100506035	uc003hlv.3	30092	ENSG00000250334	LINC00989	long intergenic non-protein coding RNA 989
chr4	80466216	80467163	948	0.501556	Intron (uc003hlv.3/100506035, intron 3 of 3)	4	80413747	80497614	83868	1	100506035	uc003hlv.3	52469	ENSG00000250334	LINC00989	long intergenic non-protein coding RNA 989
chr4	80926936	80927766	831	-0.531081	Intron (uc003hly.4/118429, intron 12 of 16)	4	80826725	80992808	166084	2	118429	uc003hlx.1	65042	ENSG00000163297	ANTXR2	ANTXR cell adhesion molecule 2
chr4	83947008	83947745	738	0.487433	Distal Intergenic	4	83956239	83996971	40733	1	51138	uc003hoa.3	-8494	ENSG00000138663	COPS4	COP9 signalosome subunit 4
chr4	83949030	83949578	549	0.507424	Distal Intergenic	4	83956239	83996971	40733	1	51138	uc003hoa.3	-6661	ENSG00000138663	COPS4	COP9 signalosome subunit 4
chr4	85672532	85673238	707	-0.685916	Exon (uc003hpd.3/23001, exon 36 of 68)	4	85612784	85654762	41979	2	23001	uc003hpe.1	-17770	ENSG00000163625	WDFY3	WD repeat and FYVE domain containing 3
chr4	85673907	85674655	749	-0.801055	Intron (uc003hpd.3/23001, intron 35 of 67)	4	85612784	85654762	41979	2	23001	uc003hpe.1	-19145	ENSG00000163625	WDFY3	WD repeat and FYVE domain containing 3
chr4	85769255	85769683	429	-0.544399	Intron (uc003hpd.3/23001, intron 5 of 67)	4	85730019	85818163	88145	2	23001	uc003hpf.3	48480	ENSG00000163625	WDFY3	WD repeat and FYVE domain containing 3
chr4	85858014	85858793	780	-0.427183	Intron (uc003hpd.3/23001, intron 1 of 67)	4	85590693	85887544	296852	2	23001	uc003hpd.3	28751	ENSG00000163625	WDFY3	WD repeat and FYVE domain containing 3
chr4	86397314	86397951	638	-0.495458	Promoter (1-2kb)	4	86396284	86923823	527540	1	83478	uc003hpk.3	1030	ENSG00000138639	ARHGAP24	Rho GTPase activating protein 24
chr4	86921409	86921966	558	0.442097	3' UTR	4	86851426	86923823	72398	1	83478	uc003hpm.3	69983	ENSG00000138639	ARHGAP24	Rho GTPase activating protein 24
chr4	86941568	86942545	978	0.482826	Intron (uc003hpn.3/5602, intron 5 of 5)	4	86936276	87020430	84155	2	5602	uc003hpn.3	77885	ENSG00000109339	MAPK10	mitogen-activated protein kinase 10
chr4	86952295	86953022	728	-0.47588	Exon (uc003hpn.3/5602, exon 4 of 6)	4	86936276	87020430	84155	2	5602	uc003hpn.3	67408	ENSG00000109339	MAPK10	mitogen-activated protein kinase 10
chr4	87651297	87652096	800	0.657903	Intron (uc003hpy.3/5783, intron 10 of 47)	4	87689667	87726522	36856	1	5783	uc003hqc.1	-37571	ENSG00000163629	PTPN13	protein tyrosine phosphatase non-receptor type 13
chr4	88573083	88573619	537	-0.440464	Promoter (1-2kb)	4	88571454	88585512	14059	1	1758	uc003hqw.3	1629	ENSG00000152592	DMP1	dentin matrix acidic phosphoprotein 1
chr4	88817736	88818662	927	-0.613445	Distal Intergenic	4	88755855	88767968	12114	1	56955	uc021xpx.1	61881	ENSG00000152595	MEPE	matrix extracellular phosphoglycoprotein
chr4	89392679	89393289	611	-0.44315	Intron (uc003hrt.4/51191, intron 10 of 22)	4	89389007	89427319	38313	1	51191	uc011cdm.3	3672	ENSG00000138646	HERC5	HECT and RLD domain containing E3 ubiquitin protein ligase 5
chr4	89712811	89713378	568	-0.506198	Intron (uc003hsb.2/10144, intron 2 of 17)	4	89647105	89744512	97408	2	10144	uc003hsb.2	31134	ENSG00000138640	FAM13A	family with sequence similarity 13 member A
chr4	90412125	90412707	583	0.490554	Distal Intergenic	4	90165429	90229161	63733	2	285513	uc003hsm.1	-182964	ENSG00000185477	GPRIN3	GPRIN family member 3
chr4	90652980	90653645	666	0.459334	Exon (uc011cdr.2/uc011cdr.2, exon 1 of 1)	4	90645250	90757364	112115	2	6622	uc010ikt.4	103719	ENSG00000145335	SNCA	synuclein alpha
chr4	90824243	90825211	969	0.452441	Promoter (1-2kb)	4	90823197	90875780	52584	1	22915	uc011cds.2	1046	ENSG00000138722	MMRN1	multimerin 1
chr4	91251569	91252118	550	-0.463972	Intron (uc010ikv.2/401145, intron 3 of 9)	4	91156182	91703154	546973	1	401145	uc003hsw.3	95387	ENSG00000184305	CCSER1	coiled-coil serine rich protein 1
chr4	95486347	95486781	435	-0.644412	Intron (uc003htf.4/10611, intron 3 of 9)	4	95505552	95589378	83827	1	10611	uc003htl.4	-18771	ENSG00000163110	PDLIM5	PDZ and LIM domain 5
chr4	95926866	95927592	727	0.407368	Intron (uc003htm.4/658, intron 3 of 12)	4	95917383	96079601	162219	1	658	uc031sgm.1	9483	ENSG00000138696	BMPR1B	bone morphogenetic protein receptor type 1B
chr4	97023413	97024128	716	0.538991	Distal Intergenic	4	96761239	96762625	1387	1	5161	uc003htr.4	262174	ENSG00000163114	PDHA2	pyruvate dehydrogenase E1 subunit alpha 2
chr4	101012914	101013658	745	-0.402021	Distal Intergenic	4	101107027	101111655	4629	2	115265	uc003hvq.3	97997	ENSG00000145358	DDIT4L	DNA damage inducible transcript 4 like
chr4	103316984	103317533	550	-0.549688	Distal Intergenic	4	103182821	103266655	83835	2	64116	uc003hwc.2	-50329	ENSG00000138821	SLC39A8	solute carrier family 39 member 8
chr4	109517060	109517906	847	0.434764	Intron (uc003hyy.2/285456, intron 1 of 3)	4	109459346	109541613	82268	2	285456	uc003hyy.2	23707	ENSG00000234492	RPL34-DT	RPL34 divergent transcript
chr4	109903110	109903777	668	0.417716	Intron (uc003hzd.4/84570, intron 5 of 35)	4	109663202	109684235	21034	2	64850	uc011cfo.2	-218875	ENSG00000164089	ETNPPL	ethanolamine-phosphate phospho-lyase
chr4	110556456	110557131	676	-0.419734	Intron (uc010imf.2/55013, intron 1 of 4)	4	110609785	110624629	14845	2	839	uc003hzn.1	67498	ENSG00000138794	CASP6	caspase 6
chr4	110923030	110923770	741	-0.472558	Intron (uc003hzy.4/1950, intron 21 of 23)	4	110901833	110934118	32286	1	1950	uc010imk.3	21197	ENSG00000138798	EGF	epidermal growth factor
chr4	112789238	112789729	492	0.572673	Distal Intergenic	4	113066553	113110237	43685	1	132720	uc003iah.2	-276824	ENSG00000174749	FAM241A	family with sequence similarity 241 member A
chr4	112796326	112796945	620	0.626094	Distal Intergenic	4	113066553	113110237	43685	1	132720	uc003iah.2	-269608	ENSG00000174749	FAM241A	family with sequence similarity 241 member A
chr4	113343863	113344497	635	0.406359	Intron (uc011cfw.1/80216, intron 5 of 6)	4	113303554	113363764	60211	1	80216	uc010imo.3	40309	ENSG00000073331	ALPK1	alpha kinase 1
chr4	118896051	118896551	501	0.55258	Distal Intergenic	4	118954773	118976800	22028	1	9348	uc003ibw.3	-58222	ENSG00000164100	NDST3	N-deacetylase and N-sulfotransferase 3
chr4	119205567	119206094	528	-0.495335	Intron (uc003ica.2/8492, intron 11 of 12)	4	119200345	119200475	131	1	677809	uc003ibz.1	5222	ENSG00000275994	SNORA24	small nucleolar RNA, H/ACA box 24
chr4	119608278	119609032	755	-0.47197	Promoter (1-2kb)	4	119606574	119632077	25504	1	57721	uc003icf.3	1704	ENSG00000145388	METTL14	methyltransferase 14, N6-adenosine-methyltransferase subunit
chr4	119897234	119897914	681	0.559867	Intron (uc003icm.4/171024, intron 1 of 3)	4	119944585	119982402	37818	1	171024	uc010inc.3	-46671	ENSG00000172403	SYNPO2	synaptopodin 2
chr4	120543640	120544260	621	0.408599	Intron (uc003idf.3/8654, intron 1 of 20)	4	120415550	120548442	132893	2	8654	uc003idf.3	4182	ENSG00000138735	PDE5A	phosphodiesterase 5A
chr4	120930090	120931045	956	0.422146	Distal Intergenic	4	120980579	120988013	7435	2	4085	uc003idl.2	56968	ENSG00000164109	MAD2L1	mitotic arrest deficient 2 like 1
chr4	121998705	121999700	996	-0.447484	Distal Intergenic	4	121956782	121993673	36892	2	79625	uc003idq.1	-5032	ENSG00000173376	NDNF	neuron derived neurotrophic factor
chr4	122050839	122051653	815	-0.42306	Distal Intergenic	4	122052564	122085495	32932	2	79931	uc010ing.3	33842	ENSG00000050730	TNIP3	TNFAIP3 interacting protein 3
chr4	123130382	123130733	352	-0.481334	Promoter (<=1kb)	4	123130314	123148902	18589	1	84162	uc003iej.1	68	ENSG00000138688	BLTP1	bridge-like lipid transfer protein family member 1
chr4	123167113	123167523	411	-0.560612	Exon (uc003ieh.3/84162, exon 31 of 84)	4	123160671	123197336	36666	1	84162	uc003iek.2	6442	ENSG00000138688	BLTP1	bridge-like lipid transfer protein family member 1
chr4	123187882	123188514	633	-0.424665	Exon (uc003ieh.3/84162, exon 44 of 84)	4	123175960	123246921	70962	1	84162	uc003iel.1	11922	ENSG00000138688	BLTP1	bridge-like lipid transfer protein family member 1
chr4	123199560	123200115	556	-0.487481	Intron (uc003ieh.3/84162, intron 48 of 83)	4	123175960	123246921	70962	1	84162	uc003iel.1	23600	ENSG00000138688	BLTP1	bridge-like lipid transfer protein family member 1
chr4	124498390	124498895	506	-0.482522	Distal Intergenic	4	124571422	124589231	17810	1	285419	uc003ifc.3	-72527	ENSG00000249464	LINC01091	long intergenic non-protein coding RNA 1091
chr4	124666763	124667287	525	-0.401943	Intron (uc011cgn.1/285419, intron 2 of 4)	4	124695419	124786730	91312	1	285419	uc003ifd.3	-28132	ENSG00000249464	LINC01091	long intergenic non-protein coding RNA 1091
chr4	125068632	125069197	566	0.554398	Distal Intergenic	4	124695419	124786730	91312	1	285419	uc003ifd.3	373213	ENSG00000249464	LINC01091	long intergenic non-protein coding RNA 1091
chr4	125625586	125626565	980	-0.416687	Intron (uc010inw.3/57182, intron 2 of 4)	4	125585204	125633887	48684	2	57182	uc010inw.3	7322	ENSG00000151458	ANKRD50	ankyrin repeat domain containing 50
chr4	126634373	126634998	626	0.58168	Distal Intergenic	4	126428414	126428462	49	1	100302267	uc021xrq.1	205959	ENSG00000283550	MIR2054	microRNA 2054
chr4	128740588	128741330	743	-0.499644	Intron (uc010iny.1/22824, intron 12 of 12)	4	128704704	128754526	49823	1	22824	uc011cgr.2	35884	ENSG00000164070	HSPA4L	heat shock protein family A (Hsp70) member 4 like
chr4	137822790	137823267	478	0.707789	Distal Intergenic	4	138440074	138453629	13556	2	54510	uc003ihe.4	630362	ENSG00000189184	PCDH18	protocadherin 18
chr4	139248575	139249436	862	-0.414029	Intron (uc031sha.1/100874047, intron 1 of 2)	4	139230865	139345498	114634	1	100874047	uc031sha.1	17710	ENSG00000251372	LINC00499	long intergenic non-protein coding RNA 499
chr4	139880220	139880759	540	-0.428456	Distal Intergenic	4	139936943	139965034	28092	1	25819	uc003ihk.1	-56184	ENSG00000151014	NOCT	nocturnin
chr4	139894436	139895271	836	-0.487363	Distal Intergenic	4	139936943	139965034	28092	1	25819	uc003ihk.1	-41672	ENSG00000151014	NOCT	nocturnin
chr4	140612614	140613519	906	0.412438	Intron (uc003ihy.3/4258, intron 2 of 4)	4	140586922	140661899	74978	1	4258	uc021xsf.1	25692	ENSG00000085871	MGST2	microsomal glutathione S-transferase 2
chr4	140641901	140642633	733	-0.464164	Intron (uc010ioi.1/4258, intron 4 of 4)	4	140586922	140661899	74978	1	4258	uc021xsf.1	54979	ENSG00000085871	MGST2	microsomal glutathione S-transferase 2
chr4	142607456	142608058	603	-0.418519	Intron (uc003iis.3/3600, intron 2 of 7)	4	142557749	142655140	97392	1	3600	uc010iol.3	49707	ENSG00000164136	IL15	interleukin 15
chr4	144398692	144399497	806	-0.473771	Distal Intergenic	4	144434616	144478642	44027	1	8467	uc003ijg.3	-35119	ENSG00000153147	SMARCA5	SWI/SNF related, matrix associated, actin dependent regulator of chromatin, subfamily a, member 5
chr4	144620550	144621317	768	0.531203	Promoter (<=1kb)	4	144498561	144621828	123268	2	166752	uc021xsj.1	511	ENSG00000183090	FREM3	FRAS1 related extracellular matrix 3
chr4	145922613	145923561	949	-0.404123	Intron (uc003iju.5/10393, intron 5 of 5)	4	146019156	146050676	31521	1	6059	uc003ijx.3	-95595	ENSG00000164163	ABCE1	ATP binding cassette subfamily E member 1
chr4	145954315	145954788	474	-0.464845	Intron (uc003iju.5/10393, intron 5 of 5)	4	146019156	146050676	31521	1	6059	uc003ijx.3	-64368	ENSG00000164163	ABCE1	ATP binding cassette subfamily E member 1
chr4	148659353	148659740	388	0.645578	Intron (uc003ile.1/79658, intron 1 of 4)	4	148653453	148993927	340475	1	79658	uc003ilf.3	5900	ENSG00000071205	ARHGAP10	Rho GTPase activating protein 10
chr4	148810841	148811339	499	0.536005	Intron (uc003ilf.3/79658, intron 10 of 22)	4	148802989	148993927	190939	1	79658	uc003ilg.3	7852	ENSG00000071205	ARHGAP10	Rho GTPase activating protein 10
chr4	151511762	151512194	433	0.50901	Exon (uc003ilt.4/987, exon 15 of 33)	4	151503077	151505845	2769	1	10586	uc003ilw.3	8685	ENSG00000181541	MAB21L2	mab-21 like 2
chr4	151952251	151953044	794	0.617229	Distal Intergenic	4	151933981	151936649	2669	2	987	uc021xss.1	-15602	ENSG00000198589	LRBA	LPS responsive beige-like anchor protein
chr4	153378394	153378887	494	0.410578	Intron (uc003ims.3/55294, intron 1 of 11)	4	153410479	153410568	90	2	100422896	uc021xtd.1	31681	ENSG00000264678	MIR3140	microRNA 3140
chr4	153583709	153584363	655	-0.42593	Intron (uc003imw.2/201799, intron 1 of 6)	4	153547266	153601317	54052	2	201799	uc003imw.2	16954	ENSG00000170006	TMEM154	transmembrane protein 154
chr4	153607854	153608351	498	-0.411818	Distal Intergenic	4	153547266	153601317	54052	2	201799	uc003imw.2	-6537	ENSG00000170006	TMEM154	transmembrane protein 154
chr4	153644303	153644676	374	-0.472045	Distal Intergenic	4	153547266	153601317	54052	2	201799	uc003imw.2	-42986	ENSG00000170006	TMEM154	transmembrane protein 154
chr4	153650318	153650940	623	-0.502316	Distal Intergenic	4	153547266	153601317	54052	2	201799	uc003imw.2	-49001	ENSG00000170006	TMEM154	transmembrane protein 154
chr4	153683306	153684121	816	-0.419349	Distal Intergenic	4	153690506	153700916	10411	2	201798	uc003imy.3	16795	ENSG00000169989	TIGD4	tigger transposable element derived 4
chr4	154502120	154502781	662	-0.415637	Exon (uc003inm.4/23240, exon 9 of 35)	4	154505978	154510159	4182	1	23240	uc010ips.1	-3197	ENSG00000121210	TMEM131L	transmembrane 131 like
chr4	154548294	154549013	720	-0.485774	Exon (uc003inm.4/23240, exon 31 of 35)	4	154505978	154510159	4182	1	23240	uc010ips.1	42316	ENSG00000121210	TMEM131L	transmembrane 131 like
chr4	154649104	154649913	810	-0.545716	Exon (uc003int.3/285533, exon 4 of 9)	4	154631312	154681387	50076	2	285533	uc003int.3	31474	ENSG00000145428	RNF175	ring finger protein 175
chr4	155490717	155491231	515	0.506698	Exon (uc003ioa.4/2244, exon 7 of 8)	4	155484132	155493915	9784	1	2244	uc010ipv.3	6585	ENSG00000171564	FGB	fibrinogen beta chain
chr4	156514831	156515704	874	0.489701	Distal Intergenic	4	156587862	156643721	55860	1	2982	uc010iqc.3	-72158	ENSG00000164116	GUCY1A1	guanylate cyclase 1 soluble subunit alpha 1
chr4	157426365	157427052	688	0.428732	Distal Intergenic	4	157682763	157771568	88806	2	56034	uc011cir.3	344516	ENSG00000145431	PDGFC	platelet derived growth factor C
chr4	157463458	157464227	770	0.439739	Distal Intergenic	4	157682763	157771568	88806	2	56034	uc011cir.3	307341	ENSG00000145431	PDGFC	platelet derived growth factor C
chr4	158915852	158916473	622	-0.441492	Distal Intergenic	4	159045732	159093718	47987	2	51313	uc003ipp.4	177245	ENSG00000164125	GASK1B	golgi associated kinase 1B
chr4	159636632	159637060	429	-0.428231	Exon (uc003iqc.3/5481, exon 5 of 10)	4	159630279	159644552	14274	2	5481	uc003iqc.3	7492	ENSG00000171497	PPID	peptidylprolyl isomerase D
chr4	159943737	159944560	824	0.401323	Intron (uc003iqf.1/152940, intron 1 of 4)	4	159814684	159956333	141650	2	152940	uc003iqf.1	11773	ENSG00000164123	C4orf45	chromosome 4 open reading frame 45
chr4	160214909	160215254	346	-0.484845	Intron (uc003iqg.4/9693, intron 1 of 23)	4	160188998	160281301	92304	1	9693	uc003iqg.4	25911	ENSG00000109756	RAPGEF2	Rap guanine nucleotide exchange factor 2
chr4	169391342	169392319	978	-0.630924	Promoter (1-2kb)	4	169277886	169393960	116075	2	91351	uc021xuh.1	1641	ENSG00000181381	DDX60L	DExD/H-box 60 like
chr4	170132206	170132895	690	-0.502742	Intron (uc003isa.1/57630, intron 2 of 11)	4	170037420	170077830	40411	2	57630	uc010irc.1	-54376	ENSG00000154447	SH3RF1	SH3 domain containing ring finger 1
chr4	172559667	172560341	675	0.464855	Distal Intergenic	4	172734575	173961558	1226984	1	442117	uc003isv.3	-174234	ENSG00000174473	GALNTL6	polypeptide N-acetylgalactosaminyltransferase like 6
chr4	173701745	173702556	812	-0.611259	Intron (uc003isv.3/442117, intron 5 of 12)	4	174089904	174245118	155215	1	51809	uc003isz.4	-387348	ENSG00000109586	GALNT7	polypeptide N-acetylgalactosaminyltransferase 7
chr4	173945689	173946193	505	0.522042	Intron (uc003isv.3/442117, intron 12 of 12)	4	174089904	174245118	155215	1	51809	uc003isz.4	-143711	ENSG00000109586	GALNT7	polypeptide N-acetylgalactosaminyltransferase 7
chr4	174111171	174111614	444	-0.415494	Intron (uc003isz.4/51809, intron 1 of 11)	4	174089904	174245118	155215	1	51809	uc003isz.4	21267	ENSG00000109586	GALNT7	polypeptide N-acetylgalactosaminyltransferase 7
chr4	174247009	174247771	763	-0.44937	Distal Intergenic	4	174252527	174254920	2394	2	3148	uc011ckc.1	7149	ENSG00000164104	HMGB2	high mobility group box 2
chr4	175201173	175201714	542	-0.512957	Intron (uc003itp.3/26269, intron 1 of 5)	4	175204828	175241482	36655	1	80817	uc003itr.3	-3114	ENSG00000164118	CEP44	centrosomal protein 44
chr4	176357914	176358658	745	0.673008	Distal Intergenic	4	176554088	176708827	154740	2	2823	uc011ckj.2	350169	ENSG00000150625	GPM6A	glycoprotein M6A
chr4	177968107	177968705	599	0.450873	Distal Intergenic	4	177604691	177713895	109205	2	7424	uc003ius.1	-254212	ENSG00000150630	VEGFC	vascular endothelial growth factor C
chr4	178269634	178270268	635	0.440799	Intron (uc010irs.3/55247, intron 3 of 3)	4	178230991	178284092	53102	1	55247	uc003iut.2	38643	ENSG00000109674	NEIL3	nei like DNA glycosylase 3
chr4	185000498	185001025	528	0.466711	Distal Intergenic	4	184930311	184938875	8565	1	56977	uc003iwa.1	70187	ENSG00000173320	STOX2	storkhead box 2
chr4	185459643	185460157	515	0.43411	Distal Intergenic	4	185308876	185395726	86851	2	3660	uc003iwf.4	-63917	ENSG00000168310	IRF2	interferon regulatory factor 2
chr4	185605186	185605675	490	0.526076	Intron (uc003iwj.2/201973, intron 9 of 13)	4	185570767	185616112	45346	1	201973	uc003iwn.2	34419	ENSG00000164306	PRIMPOL	primase and DNA directed polymerase
chr4	185755351	185755922	572	-0.579335	Distal Intergenic	4	185676749	185747215	70467	2	2180	uc011ckn.1	-8136	ENSG00000151726	ACSL1	acyl-CoA synthetase long chain family member 1
chr4	185955071	185955458	388	-0.437349	Distal Intergenic	4	185940083	185941926	1844	1	391723	uc011ckq.2	14988	ENSG00000187821	HELT	helt bHLH transcription factor
chr4	186300652	186301138	487	-0.530501	Promoter (<=1kb)	4	186285032	186300152	15121	2	55805	uc003ixj.2	-500	ENSG00000109771	LRP2BP	LRP2 binding protein
chr4	186971988	186972637	650	0.461593	Distal Intergenic	4	186990309	187006252	15944	1	7098	uc003iyq.3	-17672	ENSG00000164342	TLR3	toll like receptor 3
chr5	186139	187080	942	0.60506	3' UTR	5	191626	195468	3843	1	389257	uc003jal.1	-4546	ENSG00000185028	LRRC14B	leucine rich repeat containing 14B
chr5	343154	344149	996	0.543187	5' UTR	5	322702	438405	115704	1	57491	uc010isz.3	20452	ENSG00000063438	AHRR	aryl hydrocarbon receptor repressor
chr5	477308	477786	479	0.571264	Exon (uc003jbe.2/6550, exon 11 of 17)	5	470931	473080	2150	2	25845	uc031sim.1	-4228	ENSG00000188242	SLC9A3-OT1	SLC9A3 3' UTR overlapping transcript 1
chr5	482858	483814	957	0.462148	Exon (uc003jbe.2/6550, exon 6 of 17)	5	470931	473080	2150	2	25845	uc031sim.1	-9778	ENSG00000188242	SLC9A3-OT1	SLC9A3 3' UTR overlapping transcript 1
chr5	512655	513482	828	0.424804	Intron (uc003jbe.2/6550, intron 1 of 16)	5	473334	524549	51216	2	6550	uc003jbe.2	11067	ENSG00000066230	SLC9A3	solute carrier family 9 member A3
chr5	850049	850843	795	0.406365	Promoter (<=1kb)	5	795720	851101	55382	2	79844	uc011cma.1	258	ENSG00000188818	ZDHHC11	zinc finger DHHC-type containing 11
chr5	6360403	6361069	667	0.507971	Distal Intergenic	5	6372039	6378639	6601	2	84246	uc003jdo.3	17570	ENSG00000133398	MED10	mediator complex subunit 10
chr5	6660271	6661044	774	-0.624134	Intron (uc003jdw.3/6715, intron 3 of 4)	5	6633500	6669675	36176	1	6715	uc011cmm.2	26771	ENSG00000145545	SRD5A1	steroid 5 alpha-reductase 1
chr5	7713331	7713957	627	0.458682	Intron (uc003jdz.1/108, intron 11 of 24)	5	7654064	7830194	176131	1	108	uc011cmo.1	59267	ENSG00000078295	ADCY2	adenylate cyclase 2
chr5	11127044	11127976	933	0.410026	Intron (uc011cmx.1/1501, intron 6 of 16)	5	10971952	11385341	413390	2	1501	uc011cmx.1	257365	ENSG00000169862	CTNND2	catenin delta 2
chr5	14176270	14176762	493	0.421367	Intron (uc003jff.3/7204, intron 1 of 56)	5	14183907	14399509	215603	1	7204	uc011cna.1	-7145	ENSG00000038382	TRIO	trio Rho guanine nucleotide exchange factor
chr5	14305818	14306574	757	-0.550502	Intron (uc003jff.3/7204, intron 8 of 56)	5	14293121	14489274	196154	1	7204	uc003jfh.1	12697	ENSG00000038382	TRIO	trio Rho guanine nucleotide exchange factor
chr5	14352765	14353439	675	-0.419573	Intron (uc003jff.3/7204, intron 11 of 56)	5	14293121	14489274	196154	1	7204	uc003jfh.1	59644	ENSG00000038382	TRIO	trio Rho guanine nucleotide exchange factor
chr5	14547367	14548109	743	-0.556649	Distal Intergenic	5	14581891	14616287	34397	1	54491	uc003jfj.3	-33782	ENSG00000145569	OTULINL	OTU deubiquitinase with linear linkage specificity like
chr5	14730898	14731462	565	0.501021	Intron (uc003jfm.4/56172, intron 8 of 11)	5	14712803	14716638	3836	1	100130744	uc031six.1	18095	NA	LOC100130744	uncharacterized LOC100130744
chr5	16679958	16680359	402	0.423544	Promoter (1-2kb)	5	16662016	16682230	20215	2	4651	uc011cnb.2	1871	ENSG00000145555	MYO10	myosin X
chr5	17283005	17283675	671	-0.451723	Distal Intergenic	5	17217670	17276954	59285	1	10409	uc003jfx.4	65335	ENSG00000176788	BASP1	brain abundant membrane attached signal protein 1
chr5	17284735	17285326	592	-0.580211	Distal Intergenic	5	17217670	17276954	59285	1	10409	uc003jfx.4	67065	ENSG00000176788	BASP1	brain abundant membrane attached signal protein 1
chr5	17435995	17436638	644	-0.426585	Distal Intergenic	5	17379015	17387419	8405	2	401177	uc003jga.3	-48576	ENSG00000250822	LINC02111	long intergenic non-protein coding RNA 2111
chr5	17438428	17439028	601	-0.422225	Distal Intergenic	5	17379015	17387419	8405	2	401177	uc003jga.3	-51009	ENSG00000250822	LINC02111	long intergenic non-protein coding RNA 2111
chr5	17443384	17444146	763	-0.442823	Distal Intergenic	5	17379015	17387419	8405	2	401177	uc003jga.3	-55965	ENSG00000250822	LINC02111	long intergenic non-protein coding RNA 2111
chr5	31240660	31240925	266	0.446247	Intron (uc003jhc.2/1004, intron 1 of 1)	5	31193762	31329253	135492	1	1004	uc003jhe.2	46898	ENSG00000113361	CDH6	cadherin 6
chr5	31657711	31658635	925	0.413651	Intron (uc003jhl.3/23037, intron 1 of 24)	5	31639517	32111038	471522	1	23037	uc003jhl.3	18194	ENSG00000133401	PDZD2	PDZ domain containing 2
chr5	31754859	31755761	903	0.516895	Intron (uc003jhl.3/23037, intron 1 of 24)	5	31798996	32111038	312043	1	23037	uc003jhm.3	-43235	ENSG00000133401	PDZD2	PDZ domain containing 2
chr5	31908282	31909056	775	0.494443	Intron (uc003jhl.3/23037, intron 2 of 24)	5	31936208	31936265	58	2	100422874	uc021xxb.1	27209	ENSG00000266243	MIR4279	microRNA 4279
chr5	33240597	33241299	703	-0.464722	Distal Intergenic	5	33440802	33468196	27395	1	6897	uc031sja.1	-199503	ENSG00000113407	TARS1	threonyl-tRNA synthetase 1
chr5	34498717	34499313	597	-0.420934	Distal Intergenic	5	34656433	34832717	176285	1	26064	uc003jir.3	-157120	ENSG00000039560	RAI14	retinoic acid induced 14
chr5	36155124	36156057	934	-0.481735	Promoter (2-3kb)	5	36152145	36184142	31998	1	6502	uc011cou.2	2979	ENSG00000145604	SKP2	S-phase kinase associated protein 2
chr5	39076004	39076862	859	-0.419423	Promoter (1-2kb)	5	38981925	39074501	92577	2	253260	uc011cpk.1	-1503	ENSG00000164327	RICTOR	RPTOR independent companion of MTOR complex 2
chr5	39946997	39947590	594	-0.551703	Distal Intergenic	5	39371776	39425335	53560	2	1601	uc003jlx.3	-521662	ENSG00000153071	DAB2	DAB adaptor protein 2
chr5	40142258	40143030	773	-0.435362	Distal Intergenic	5	40680032	40693837	13806	1	5734	uc003jlz.3	-537002	ENSG00000171522	PTGER4	prostaglandin E receptor 4
chr5	40230475	40231065	591	0.498339	Distal Intergenic	5	40680032	40693837	13806	1	5734	uc003jlz.3	-448967	ENSG00000171522	PTGER4	prostaglandin E receptor 4
chr5	40614193	40614538	346	-0.658137	Distal Intergenic	5	40680032	40693837	13806	1	5734	uc003jlz.3	-65494	ENSG00000171522	PTGER4	prostaglandin E receptor 4
chr5	40660158	40660753	596	-0.437025	Distal Intergenic	5	40680032	40693837	13806	1	5734	uc003jlz.3	-19279	ENSG00000171522	PTGER4	prostaglandin E receptor 4
chr5	42980247	42981163	917	0.473768	Distal Intergenic	5	43014831	43018913	4083	2	648987	uc003jnc.3	37750	ENSG00000177738	ANXA2R-OT1	ANXA2R overlapping transcript 1
chr5	42985973	42986661	689	0.403407	Intron (uc003jnb.1/uc003jnb.1, intron 1 of 1)	5	43014831	43018913	4083	2	648987	uc003jnc.3	32252	ENSG00000177738	ANXA2R-OT1	ANXA2R overlapping transcript 1
chr5	43367913	43368472	560	-0.41621	Distal Intergenic	5	43381600	43397230	15631	2	56477	uc010ivn.3	28758	ENSG00000151882	CCL28	C-C motif chemokine ligand 28
chr5	44830434	44830831	398	0.537044	Distal Intergenic	5	44809945	44811256	1312	1	10884	uc003joi.1	20489	ENSG00000112996	MRPS30	mitochondrial ribosomal protein S30
chr5	49737623	49738363	741	-0.454405	Promoter (<=1kb)	5	49692031	49737234	45204	2	133418	uc003jom.3	-389	ENSG00000170571	EMB	embigin
chr5	50003328	50003908	581	-0.434271	Intron (uc003jon.4/79668, intron 3 of 26)	5	49962772	50142356	179585	1	79668	uc003jop.3	40556	ENSG00000151883	PARP8	poly(ADP-ribose) polymerase family member 8
chr5	50037220	50037944	725	-0.424507	Intron (uc003jon.4/79668, intron 3 of 26)	5	49962772	50142356	179585	1	79668	uc003jop.3	74448	ENSG00000151883	PARP8	poly(ADP-ribose) polymerase family member 8
chr5	50119433	50120006	574	-0.502173	Intron (uc003jon.4/79668, intron 18 of 26)	5	49962772	50142356	179585	1	79668	uc003jop.3	156661	ENSG00000151883	PARP8	poly(ADP-ribose) polymerase family member 8
chr5	52537102	52537807	706	0.459891	Distal Intergenic	5	52405687	52410952	5266	1	257396	uc003jpb.2	131415	ENSG00000247796	MOCS2-DT	MOCS2 divergent transcript
chr5	53590770	53591511	742	-0.411365	Intron (uc003jpg.1/54622, intron 1 of 4)	5	53180614	53606403	425790	2	54622	uc003jpg.1	14892	ENSG00000185305	ARL15	ADP ribosylation factor like GTPase 15
chr5	53615167	53616148	982	-0.403519	Distal Intergenic	5	53180614	53606403	425790	2	54622	uc010ivs.1	-8764	ENSG00000185305	ARL15	ADP ribosylation factor like GTPase 15
chr5	53751507	53752295	789	0.468405	Promoter (<=1kb)	5	53751431	53752214	784	1	8988	uc003jph.2	76	ENSG00000169271	HSPB3	heat shock protein family B (small) member 3
chr5	53836622	53837465	844	-0.501542	Intron (uc011cqg.2/112574, intron 1 of 1)	5	53813593	53842416	28824	1	112574	uc003jpi.4	23029	ENSG00000178996	SNX18	sorting nexin 18
chr5	53959154	53960027	874	-0.40595	Distal Intergenic	5	53813593	53842416	28824	1	112574	uc003jpi.4	145561	ENSG00000178996	SNX18	sorting nexin 18
chr5	54178634	54179422	789	-0.449148	Distal Intergenic	5	54273695	54281414	7720	2	11082	uc003jpk.3	101992	ENSG00000164283	ESM1	endothelial cell specific molecule 1
chr5	54399121	54400008	888	0.407175	Promoter (<=1kb)	5	54398474	54406080	7607	1	3001	uc003jpm.3	647	ENSG00000145649	GZMA	granzyme A
chr5	54703909	54704317	409	-0.784081	Intron (uc003jpy.4/23517, intron 22 of 26)	5	54603576	54721409	117834	1	23517	uc011cqi.2	100333	ENSG00000039123	MTREX	Mtr4 exosome RNA helicase
chr5	55038847	55039843	997	0.453903	Intron (uc003jqg.4/54514, intron 2 of 21)	5	55033845	55112974	79130	1	54514	uc010ivz.3	5002	ENSG00000152670	DDX4	DEAD-box helicase 4
chr5	55344769	55345544	776	0.424839	Distal Intergenic	5	55290995	55299475	8481	1	441072	uc003jqs.3	53774	ENSG00000227908	IL6ST-DT	IL6ST divergent transcript
chr5	55408326	55409019	694	-0.511911	Intron (uc003jqt.3/79722, intron 1 of 3)	5	55395507	55412778	17272	2	79722	uc003jqt.3	3759	ENSG00000164512	ANKRD55	ankyrin repeat domain 55
chr5	55987997	55988726	730	-0.518711	Distal Intergenic	5	56110900	56191978	81079	1	4214	uc003jqw.4	-122174	ENSG00000095015	MAP3K1	mitogen-activated protein kinase kinase kinase 1
chr5	56189196	56189938	743	-0.430166	3' UTR	5	56205087	56213165	8079	1	133383	uc003jqx.3	-15149	ENSG00000155542	SETD9	SET domain containing 9
chr5	56258854	56259403	550	-0.49892	Intron (uc003jre.3/166968, intron 1 of 2)	5	56242753	56267502	24750	2	166968	uc003jre.3	8099	ENSG00000155545	MIER3	MIER family member 3
chr5	57641992	57642571	580	-0.448657	Distal Intergenic	5	57753916	57755189	1274	2	10769	uc011cql.1	112618	ENSG00000145632	PLK2	polo like kinase 2
chr5	57844585	57845061	477	0.624806	Distal Intergenic	5	57878939	58147406	268468	1	115827	uc003jrp.3	-33878	ENSG00000152932	RAB3C	RAB3C, member RAS oncogene family
chr5	58638491	58639007	517	-0.646862	Intron (uc003jrw.2/5144, intron 1 of 14)	5	58264866	58652727	387862	2	5144	uc003jrw.2	13720	ENSG00000113448	PDE4D	phosphodiesterase 4D
chr5	59517781	59518251	471	-0.4066	Intron (uc003jsb.3/5144, intron 1 of 16)	5	59282228	59558386	276159	2	5144	uc003jse.1	40135	ENSG00000113448	PDE4D	phosphodiesterase 4D
chr5	59530212	59531161	950	-0.489727	Intron (uc003jsb.3/5144, intron 1 of 16)	5	59282228	59558386	276159	2	5144	uc003jse.1	27225	ENSG00000113448	PDE4D	phosphodiesterase 4D
chr5	60224715	60225275	561	-0.407245	5' UTR	5	60169659	60240905	71247	2	1161	uc003jsl.3	15630	ENSG00000049167	ERCC8	ERCC excision repair 8, CSA ubiquitin ligase complex subunit
chr5	60449922	60450842	921	-0.432259	Distal Intergenic	5	60453536	60458295	4760	2	643155	uc010iwl.1	7453	ENSG00000188725	SMIM15	small integral membrane protein 15
chr5	60790766	60791471	706	-0.400652	Intron (uc003jsr.3/57688, intron 4 of 13)	5	60933636	61002362	68727	1	285668	uc003jst.1	-142165	ENSG00000178722	C5orf64	chromosome 5 putative open reading frame 64
chr5	61492187	61493158	972	0.424128	Distal Intergenic	5	61601989	61683011	81023	1	3796	uc003jsx.4	-108831	ENSG00000068796	KIF2A	kinesin family member 2A
chr5	61575760	61576467	708	0.489906	Distal Intergenic	5	61601989	61683011	81023	1	3796	uc003jsx.4	-25522	ENSG00000068796	KIF2A	kinesin family member 2A
chr5	61814396	61814861	466	-0.578482	Intron (uc003jtc.3/51194, intron 20 of 29)	5	61800685	61876507	75823	1	51194	uc003jtd.1	13711	ENSG00000086200	IPO11	importin 11
chr5	61834212	61834851	640	-0.564437	Intron (uc003jtc.3/51194, intron 24 of 29)	5	61800685	61876507	75823	1	51194	uc003jtd.1	33527	ENSG00000086200	IPO11	importin 11
chr5	64939201	64939782	582	0.705125	Intron (uc003jtz.4/80006, intron 4 of 12)	5	64920558	64961954	41397	1	80006	uc010iwv.3	18643	ENSG00000113597	TRAPPC13	trafficking protein particle complex subunit 13
chr5	65898019	65898454	436	0.424199	Intron (uc003jur.4/375449, intron 1 of 5)	5	65892176	66465423	573248	1	375449	uc021xzk.1	5843	ENSG00000069020	MAST4	microtubule associated serine/threonine kinase family member 4
chr5	67487643	67488585	943	-0.441853	Distal Intergenic	5	67511584	67597649	86066	1	5295	uc003jva.3	-22999	ENSG00000145675	PIK3R1	phosphoinositide-3-kinase regulatory subunit 1
chr5	68617557	68618112	556	-0.410836	Promoter (1-2kb)	5	68576519	68616407	39889	2	202243	uc003jvy.2	-1150	ENSG00000183323	CCDC125	coiled-coil domain containing 125
chr5	68618942	68619513	572	-0.413689	Promoter (<=1kb)	5	68603495	68619674	16180	2	202243	uc003jvz.1	161	ENSG00000183323	CCDC125	coiled-coil domain containing 125
chr5	71457512	71458344	833	0.540127	Intron (uc010iyw.1/4131, intron 2 of 5)	5	71465294	71465367	74	1	100616377	uc021yak.1	-6950	ENSG00000264099	MIR4803	microRNA 4803
chr5	71667291	71667885	595	-0.429824	Distal Intergenic	5	71616200	71656038	39839	1	79810	uc003kcd.3	51091	ENSG00000049883	PTCD2	pentatricopeptide repeat domain 2
chr5	72174097	72174904	808	-0.41135	Promoter (<=1kb)	5	72174418	72174490	73	1	100616152	uc021yal.1	0	ENSG00000263593	MIR4804	microRNA 4804
chr5	72196474	72196978	505	-0.475634	Exon (uc011csj.1/3842, exon 21 of 23)	5	72174418	72174490	73	1	100616152	uc021yal.1	22056	ENSG00000263593	MIR4804	microRNA 4804
chr5	73353980	73354380	401	0.469867	Distal Intergenic	5	73181675	73237818	56144	1	64283	uc003kda.4	172305	ENSG00000214944	ARHGEF28	Rho guanine nucleotide exchange factor 28
chr5	74614429	74615149	721	-0.63077	Distal Intergenic	5	74632154	74657926	25773	1	3156	uc011cst.2	-17005	ENSG00000113161	HMGCR	3-hydroxy-3-methylglutaryl-CoA reductase
chr5	74746849	74747388	540	-0.448119	Intron (uc003kds.3/10087, intron 3 of 16)	5	74666928	74807454	140527	2	10087	uc003kds.3	60066	ENSG00000113163	CERT1	ceramide transporter 1
chr5	74909228	74909696	469	-0.449087	Promoter (1-2kb)	5	74907301	74967671	60371	1	728780	uc031ski.1	1927	ENSG00000189045	ANKDD1B	ankyrin repeat and death domain containing 1B
chr5	75653827	75654419	593	0.402929	Distal Intergenic	5	75699149	76003957	304809	1	10788	uc003kek.3	-44730	ENSG00000145703	IQGAP2	IQ motif containing GTPase activating protein 2
chr5	76335809	76336368	560	0.448338	Intron (uc003ket.3/55109, intron 5 of 13)	5	76326314	76335544	9231	1	55109	uc003keu.1	9495	ENSG00000164252	AGGF1	angiogenic factor with G-patch and FHA domains 1
chr5	76586119	76586904	786	0.480944	Intron (uc003kfa.3/8622, intron 1 of 21)	5	76506706	76724080	217375	1	8622	uc003kfe.3	79413	ENSG00000113231	PDE8B	phosphodiesterase 8B
chr5	76713788	76714379	592	0.476356	Exon (uc003kfa.3/8622, exon 18 of 22)	5	76728069	76788332	60264	2	55255	uc003kff.1	73953	ENSG00000164253	WDR41	WD repeat domain 41
chr5	76771735	76772536	802	-0.564545	Intron (uc003kff.1/55255, intron 2 of 12)	5	76728069	76788332	60264	2	55255	uc003kff.1	15796	ENSG00000164253	WDR41	WD repeat domain 41
chr5	77558182	77558647	466	-0.458406	Intron (uc003kfj.4/8546, intron 2 of 26)	5	77298150	77590579	292430	2	8546	uc003kfj.4	31932	ENSG00000132842	AP3B1	adaptor related protein complex 3 subunit beta 1
chr5	78275051	78275729	679	-0.406773	Intron (uc003kfq.3/411, intron 1 of 7)	5	78111334	78281766	170433	2	411	uc003kfr.4	6037	ENSG00000113273	ARSB	arylsulfatase B
chr5	78642130	78642667	538	0.578296	Distal Intergenic	5	78573726	78610674	36949	1	133746	uc003kfw.1	68404	ENSG00000152409	JMY	junction mediating and regulatory protein, p53 cofactor
chr5	79258711	79259640	930	0.663068	Distal Intergenic	5	79272539	79287088	14550	2	345778	uc003kge.4	27448	ENSG00000177034	MTX3	metaxin 3
chr5	79665019	79665820	802	-0.421751	Distal Intergenic	5	79646424	79647785	1362	2	441089	uc010jaj.1	-17234	NA	CRSP8P	mediator complex subunit 27 pseudogene
chr5	79904824	79905810	987	-0.701667	Distal Intergenic	5	79852574	79866304	13731	2	340120	uc010jan.3	-38520	ENSG00000189127	ANKRD34B	ankyrin repeat domain 34B
chr5	79984159	79985067	909	-0.47305	Intron (uc003kgz.4/4437, intron 8 of 23)	5	79922045	79950800	28756	2	1719	uc011ctm.2	-33359	ENSG00000228716	DHFR	dihydrofolate reductase
chr5	80149837	80150826	990	-0.449727	Exon (uc003kgz.4/4437, exon 21 of 24)	5	80256508	80525981	269474	1	5924	uc003kha.2	-105682	ENSG00000113319	RASGRF2	Ras protein specific guanine nucleotide releasing factor 2
chr5	80162214	80163126	913	-0.476129	Intron (uc003kgz.4/4437, intron 22 of 23)	5	80256508	80525981	269474	1	5924	uc003kha.2	-93382	ENSG00000113319	RASGRF2	Ras protein specific guanine nucleotide releasing factor 2
chr5	80806175	80806842	668	0.463392	Intron (uc003kho.4/23635, intron 5 of 16)	5	80655672	80689988	34317	2	134526	uc003khm.3	-116187	ENSG00000172497	ACOT12	acyl-CoA thioesterase 12
chr5	80879158	80879838	681	0.418074	Intron (uc003kho.4/23635, intron 4 of 16)	5	80713179	81047072	333894	2	23635	uc003kho.4	167234	ENSG00000145687	SSBP2	single stranded DNA binding protein 2
chr5	81400771	81401260	490	-0.552786	Intron (uc003khq.2/83734, intron 3 of 3)	5	81267844	81551216	283373	1	83734	uc010jas.3	132927	ENSG00000152348	ATG10	autophagy related 10
chr5	81629994	81630766	773	0.51175	Distal Intergenic	5	81600753	81614147	13395	1	92270	uc003khw.3	29241	NA	ATP6AP1L	ATPase H+ transporting accessory protein 1 like (pseudogene)
chr5	82331307	82331848	542	0.533366	Distal Intergenic	5	82360023	82360156	134	2	677765	uc003khz.3	28308	ENSG00000238835	SCARNA18	small Cajal body-specific RNA 18
chr5	82594942	82595886	945	-0.407976	Intron (uc003kia.1/7518, intron 7 of 7)	5	82502120	82649579	147460	1	7518	uc003kig.3	92822	ENSG00000152422	XRCC4	X-ray repair cross complementing 4
chr5	86415612	86416026	415	0.401334	Exon (uc003kit.3/uc003kit.3, exon 1 of 4)	5	86410696	86410771	76	2	100422887	uc021ybb.1	-4841	ENSG00000265919	MIR4280	microRNA 4280
chr5	86454059	86454711	653	0.473341	Intron (uc003kit.3/uc003kit.3, intron 2 of 3)	5	86410696	86410771	76	2	100422887	uc021ybb.1	-43288	ENSG00000265919	MIR4280	microRNA 4280
chr5	86565773	86566492	720	0.598753	Promoter (1-2kb)	5	86564741	86687743	123003	1	5921	uc011ctw.2	1032	ENSG00000145715	RASA1	RAS p21 protein activator 1
chr5	86566547	86567290	744	0.429418	Promoter (1-2kb)	5	86564741	86687743	123003	1	5921	uc011ctw.2	1806	ENSG00000145715	RASA1	RAS p21 protein activator 1
chr5	88061346	88062332	987	-0.478753	Intron (uc003kji.2/4208, intron 2 of 8)	5	88014058	88119744	105687	2	4208	uc003kji.2	57412	ENSG00000081189	MEF2C	myocyte enhancer factor 2C
chr5	88416189	88416648	460	-0.431474	Distal Intergenic	5	88014058	88199922	185865	2	4208	uc003kjm.3	-216267	ENSG00000081189	MEF2C	myocyte enhancer factor 2C
chr5	88771869	88772671	803	-0.474795	Distal Intergenic	5	89312438	89312537	100	2	100500825	uc021ybi.1	539866	ENSG00000264342	MIR3660	microRNA 3660
chr5	89900919	89901446	528	0.67417	Intron (uc003kjt.4/84059, intron 1 of 89)	5	89854617	90460033	605417	1	84059	uc003kju.3	46302	ENSG00000164199	ADGRV1	adhesion G protein-coupled receptor V1
chr5	90142196	90143153	958	0.408894	Intron (uc003kjt.4/84059, intron 78 of 89)	5	90195079	90460033	264955	1	84059	uc003kjx.3	-51926	ENSG00000164199	ADGRV1	adhesion G protein-coupled receptor V1
chr5	93095337	93095832	496	-0.403779	Intron (uc010jbd.3/83989, intron 10 of 10)	5	93076015	93077309	1295	2	134187	uc003kkl.1	-18028	ENSG00000248483	POU5F2	POU domain class 5, transcription factor 2
chr5	93768432	93769170	739	-0.40896	Intron (uc011cuk.2/285600, intron 14 of 20)	5	93486556	93732214	245659	2	285600	uc003kkn.3	-36218	ENSG00000185261	KIAA0825	KIAA0825
chr5	94072410	94072891	482	0.427238	Intron (uc003kku.2/79772, intron 12 of 15)	5	94014104	94031573	17470	1	84250	uc003kks.3	58306	ENSG00000133302	SLF1	SMC5-SMC6 complex localization factor 1
chr5	94249797	94250448	652	-0.424095	Intron (uc003kku.2/79772, intron 1 of 15)	5	94042289	94265406	223118	2	79772	uc003kku.2	14958	ENSG00000175471	MCTP1	multiple C2 and transmembrane domain containing 1
chr5	95265609	95266086	478	-0.456821	Intron (uc003klr.4/22936, intron 2 of 11)	5	95220802	95297775	76974	2	22936	uc003klr.4	31689	ENSG00000118985	ELL2	elongation factor for RNA polymerase II 2
chr5	95469349	95470028	680	-0.416902	Distal Intergenic	5	95414842	95414916	75	1	693168	uc021ybp.1	54507	ENSG00000207578	MIR583	microRNA 583
chr5	95626259	95626805	547	-0.4979	Distal Intergenic	5	95726040	95748689	22650	2	5122	uc010jbi.2	121884	ENSG00000175426	PCSK1	proprotein convertase subtilisin/kexin type 1
chr5	95631010	95631600	591	-0.636402	Distal Intergenic	5	95726040	95748689	22650	2	5122	uc010jbi.2	117089	ENSG00000175426	PCSK1	proprotein convertase subtilisin/kexin type 1
chr5	95969370	95970014	645	-0.756799	Distal Intergenic	5	95997741	96110385	112645	1	831	uc003klt.3	-27727	ENSG00000153113	CAST	calpastatin
chr5	96044377	96044920	544	-0.441607	Intron (uc003klt.3/831, intron 3 of 30)	5	96038493	96110385	71893	1	831	uc003kmd.3	5884	ENSG00000153113	CAST	calpastatin
chr5	98275037	98275513	477	-0.466854	Distal Intergenic	5	98264838	98266713	1876	1	100289230	uc021ybw.1	10199	ENSG00000248489	LOC100289230	uncharacterized LOC100289230
chr5	98283798	98284320	523	-0.449069	Distal Intergenic	5	98264838	98266713	1876	1	100289230	uc021ybw.1	18960	ENSG00000248489	LOC100289230	uncharacterized LOC100289230
chr5	98337856	98338493	638	-0.475386	Distal Intergenic	5	98264838	98266713	1876	1	100289230	uc021ybw.1	73018	ENSG00000248489	LOC100289230	uncharacterized LOC100289230
chr5	99874220	99874884	665	0.408609	Intron (uc003knj.1/345757, intron 1 of 2)	5	99871124	99922440	51317	1	345757	uc003knj.1	3096	ENSG00000174132	FAM174A	family with sequence similarity 174 member A
chr5	100222000	100222560	561	-0.413079	3' UTR	5	100142639	100238987	96349	2	7903	uc003knk.3	16427	ENSG00000113532	ST8SIA4	ST8 alpha-N-acetyl-neuraminide alpha-2,8-sialyltransferase 4
chr5	101616213	101616714	502	-0.401143	Intron (uc003knm.3/353189, intron 2 of 12)	5	101569692	101632253	62562	2	353189	uc003knm.3	15539	ENSG00000173930	SLCO4C1	solute carrier organic anion transporter family member 4C1
chr5	102681952	102682588	637	0.414462	Distal Intergenic	5	102595125	102614361	19237	1	90355	uc003koh.1	86827	ENSG00000181751	MACIR	macrophage immunometabolism regulator
chr5	107339346	107339927	582	-0.613954	Intron (uc011cvc.2/64839, intron 7 of 8)	5	106762677	107006596	243920	2	1946	uc010jbr.1	-332750	ENSG00000184349	EFNA5	ephrin A5
chr5	107670378	107670754	377	0.513732	Intron (uc011cvc.2/64839, intron 4 of 8)	5	107213952	107703654	489703	2	64839	uc003kon.4	32900	ENSG00000145743	FBXL17	F-box and leucine rich repeat protein 17
chr5	107672730	107673651	922	-0.563523	Intron (uc011cvc.2/64839, intron 4 of 8)	5	107213952	107703654	489703	2	64839	uc003kon.4	30003	ENSG00000145743	FBXL17	F-box and leucine rich repeat protein 17
chr5	108682078	108682518	441	-0.408709	Intron (uc003kos.4/9867, intron 7 of 9)	5	108670410	108745675	75266	2	9867	uc003kos.4	63157	ENSG00000198961	PJA2	praja ring finger ubiquitin ligase 2
chr5	112051551	112052029	479	-0.538809	Intron (uc011cvt.2/324, intron 1 of 13)	5	112043202	112181936	138735	1	324	uc011cvt.2	8349	ENSG00000134982	APC	APC regulator of WNT signaling pathway
chr5	112072071	112072744	674	-0.410439	Promoter (<=1kb)	5	112073556	112181936	108381	1	324	uc003kpy.4	-812	ENSG00000134982	APC	APC regulator of WNT signaling pathway
chr5	112901329	112901887	559	-0.489637	Exon (uc003kqn.3/64848, exon 21 of 30)	5	112849391	112930984	81594	1	64848	uc003kqn.3	51938	ENSG00000047188	YTHDC2	YTH N6-methyladenosine RNA binding protein C2
chr5	114878492	114879404	913	-0.444973	Promoter (1-2kb)	5	114856608	114880591	23984	2	56929	uc003krb.1	1187	ENSG00000145780	FEM1C	fem-1 homolog C
chr5	115212924	115213790	867	-0.503555	Intron (uc003krk.3/1176, intron 4 of 6)	5	115177619	115249778	72160	1	1176	uc003krl.3	35305	ENSG00000177879	AP3S1	adaptor related protein complex 3 subunit sigma 1
chr5	115561478	115562295	818	-0.417971	Intron (uc003krt.1/51397, intron 5 of 6)	5	115420727	115628978	208252	1	51397	uc003krt.1	140751	ENSG00000145781	COMMD10	COMM domain containing 10
chr5	115705116	115706000	885	-0.593161	Distal Intergenic	5	115779251	115785342	6092	2	57556	uc011cwe.2	79342	ENSG00000092421	SEMA6A	semaphorin 6A
chr5	115843739	115844337	599	-0.545236	Intron (uc003krx.4/57556, intron 1 of 19)	5	115779251	115815973	36723	2	57556	uc010jcj.3	-27766	ENSG00000092421	SEMA6A	semaphorin 6A
chr5	118490950	118491509	560	-0.442225	Intron (uc003ksd.2/1657, intron 19 of 42)	5	118560404	118584822	24419	1	1657	uc010jcm.1	-68895	ENSG00000172869	DMXL1	Dmx like 1
chr5	124339509	124340262	754	-0.643524	Distal Intergenic	5	123982372	124084500	102129	2	57507	uc003ktt.1	-255009	ENSG00000168916	ZNF608	zinc finger protein 608
chr5	126421534	126422017	484	0.44737	Distal Intergenic	5	126386996	126409184	22189	2	401207	uc021ydc.1	-12350	ENSG00000164241	C5orf63	chromosome 5 open reading frame 63
chr5	128976284	128976820	537	0.413915	Intron (uc003kvb.1/171019, intron 10 of 22)	5	128932252	129074376	142125	1	171019	uc010jdh.1	44032	ENSG00000145808	ADAMTS19	ADAM metallopeptidase with thrombospondin type 1 motif 19
chr5	130403915	130404854	940	-0.412846	Distal Intergenic	5	130494976	130501041	6066	2	3094	uc003kve.4	96187	ENSG00000169567	HINT1	histidine triad nucleotide binding protein 1
chr5	130658440	130658850	411	-0.436024	Intron (uc003kvh.3/56990, intron 2 of 4)	5	130599702	130730382	130681	1	56990	uc003kvk.3	58738	ENSG00000158985	CDC42SE2	CDC42 small effector 2
chr5	132449588	132450158	571	0.450335	Exon (uc003kyl.3/uc003kyl.3, exon 1 of 2)	5	132387662	132440709	53048	1	3308	uc003kyj.3	61926	ENSG00000170606	HSPA4	heat shock protein family A (Hsp70) member 4
chr5	132584773	132585409	637	0.411783	Exon (uc003kyn.1/23105, exon 7 of 16)	5	132532152	132561617	29466	2	23105	uc003kym.1	-23156	ENSG00000053108	FSTL4	follistatin like 4
chr5	133205211	133206174	964	0.421561	Distal Intergenic	5	133291198	133304406	13209	2	56951	uc003kyo.3	98232	ENSG00000113583	C5orf15	chromosome 5 open reading frame 15
chr5	133897358	133898205	848	0.400595	Promoter (1-2kb)	5	133899862	133911416	11555	1	23338	uc003kzp.3	-1657	ENSG00000043143	JADE2	jade family PHD finger 2
chr5	134021889	134022601	713	-0.494451	Exon (uc021ydr.1/10802, exon 10 of 13)	5	133984475	134063601	79127	1	10802	uc011cxu.2	37414	ENSG00000113615	SEC24A	SEC24 homolog A, COPII coat complex component
chr5	134160534	134161373	840	-0.418616	Intron (uc003kzw.3/9879, intron 21 of 22)	5	134181370	134195425	14056	1	134553	uc003kzx.3	-19997	ENSG00000181904	C5orf24	chromosome 5 open reading frame 24
chr5	135494277	135494756	480	0.411272	Intron (uc003lbj.1/4090, intron 4 of 9)	5	135465203	135470579	5377	2	9597	uc003lbi.4	-23698	ENSG00000164621	SMAD5-AS1	SMAD5 antisense RNA 1
chr5	137529026	137529821	796	-0.421395	Intron (uc003lcl.3/8697, intron 9 of 15)	5	137514417	137523404	8988	1	10112	uc011cyo.2	14609	ENSG00000112984	KIF20A	kinesin family member 20A
chr5	137780218	137781132	915	0.496255	Exon (uc003lcz.4/51308, exon 4 of 8)	5	137774690	137782658	7969	1	51308	uc031slg.1	5528	ENSG00000132563	REEP2	receptor accessory protein 2
chr5	137854723	137855523	801	-0.408282	Promoter (1-2kb)	5	137847097	137853389	6293	2	2107	uc010jey.1	-1334	ENSG00000120705	ETF1	eukaryotic translation termination factor 1
chr5	138234626	138235296	671	-0.551892	Intron (uc003ldh.3/1495, intron 9 of 17)	5	138211085	138270723	59639	1	1495	uc003ldl.3	23541	ENSG00000044115	CTNNA1	catenin alpha 1
chr5	138935512	138936002	491	0.475054	Distal Intergenic	5	138940751	139008018	67268	1	7322	uc003leq.3	-4749	ENSG00000131508	UBE2D2	ubiquitin conjugating enzyme E2 D2
chr5	138949694	138950313	620	-0.414256	Intron (uc003leq.3/7322, intron 2 of 7)	5	138940751	139008018	67268	1	7322	uc003ler.3	8943	ENSG00000131508	UBE2D2	ubiquitin conjugating enzyme E2 D2
chr5	139828769	139829373	605	-0.432408	Exon (uc003lfo.3/54882, exon 7 of 11)	5	139838749	139903825	65077	1	54882	uc003lft.1	-9376	ENSG00000131503	ANKHD1	ankyrin repeat and KH domain containing 1
chr5	139984984	139985971	988	-0.548813	Distal Intergenic	5	140011313	140013035	1723	2	929	uc003lgi.2	27064	ENSG00000170458	CD14	CD14 molecule
chr5	139986030	139986652	623	-0.419094	Distal Intergenic	5	140011313	140013035	1723	2	929	uc003lgi.2	26383	ENSG00000170458	CD14	CD14 molecule
chr5	140081463	140082042	580	-0.641606	Promoter (1-2kb)	5	140080032	140086239	6208	1	153527	uc003lgy.1	1431	ENSG00000146007	ZMAT2	zinc finger matrin-type 2
chr5	142126172	142126622	451	-0.445253	Distal Intergenic	5	142150292	142608572	458281	1	23092	uc003lmt.3	-23670	ENSG00000145819	ARHGAP26	Rho GTPase activating protein 26
chr5	142281434	142282365	932	-0.41402	Exon (uc003lmt.3/23092, exon 7 of 23)	5	142239170	142248475	9306	2	100874239	uc003lmv.3	-32959	ENSG00000226272	ARHGAP26-AS1	ARHGAP26 antisense RNA 1
chr5	142560800	142561365	566	-0.644587	Intron (uc003lmt.3/23092, intron 20 of 22)	5	142661151	142780417	119267	2	2908	uc031slp.1	219052	ENSG00000113580	NR3C1	nuclear receptor subfamily 3 group C member 1
chr5	142609980	142610498	519	-0.421879	Distal Intergenic	5	142661151	142780417	119267	2	2908	uc031slp.1	169919	ENSG00000113580	NR3C1	nuclear receptor subfamily 3 group C member 1
chr5	142663695	142664510	816	-0.404305	Intron (uc003lmy.3/2908, intron 7 of 8)	5	142661151	142780417	119267	2	2908	uc031slp.1	115907	ENSG00000113580	NR3C1	nuclear receptor subfamily 3 group C member 1
chr5	142921403	142922230	828	-0.515395	Distal Intergenic	5	142657496	142815077	157582	2	2908	uc003lnf.3	-106326	ENSG00000113580	NR3C1	nuclear receptor subfamily 3 group C member 1
chr5	145538297	145538882	586	0.40284	Intron (uc003lnx.1/51520, intron 8 of 31)	5	145492589	145562294	69706	2	51520	uc003lnx.1	23412	ENSG00000133706	LARS1	leucyl-tRNA synthetase 1
chr5	145554737	145555599	863	0.455309	Intron (uc003lnx.1/51520, intron 2 of 31)	5	145492589	145562294	69706	2	51520	uc003lnx.1	6695	ENSG00000133706	LARS1	leucyl-tRNA synthetase 1
chr5	145791876	145792626	751	0.456737	Distal Intergenic	5	145826873	145859779	32907	1	10915	uc011dbt.2	-34247	ENSG00000113649	TCERG1	transcription elongation regulator 1
chr5	147272984	147273420	437	0.453463	Intron (uc010jgp.3/389336, intron 3 of 3)	5	147269579	147286101	16523	2	389336	uc010jgp.3	12681	ENSG00000178776	C5orf46	chromosome 5 open reading frame 46
chr5	147300265	147300827	563	0.430458	Distal Intergenic	5	147281100	147286101	5002	2	389336	uc003lov.4	-14164	ENSG00000178776	C5orf46	chromosome 5 open reading frame 46
chr5	149403771	149404304	534	0.424806	Exon (uc003lrk.4/22993, exon 7 of 20)	5	149372686	149380730	8045	2	81789	uc003lrj.3	-23041	ENSG00000164296	TIGD6	tigger transposable element derived 6
chr5	149442631	149443235	605	0.475562	Intron (uc011dcd.2/1436, intron 9 of 13)	5	149432854	149460587	27734	2	1436	uc011dcd.2	17352	ENSG00000182578	CSF1R	colony stimulating factor 1 receptor
chr5	151035556	151035943	388	0.400722	Distal Intergenic	5	151040657	151054235	13579	2	6678	uc003lug.4	18292	ENSG00000113140	SPARC	secreted protein acidic and cysteine rich
chr5	151155177	151155860	684	-0.426108	Intron (uc010jhy.1/10146, intron 1 of 3)	5	151151476	151184915	33440	1	10146	uc011dcu.2	3701	ENSG00000145907	G3BP1	G3BP stress granule assembly factor 1
chr5	153789807	153790564	758	0.474217	Intron (uc003lvh.3/55568, intron 9 of 11)	5	153769329	153825382	56054	2	386627	uc003lvi.3	34818	ENSG00000245275	SAP30L-AS1	SAP30L antisense RNA 1 (head to head)
chr5	156701428	156701950	523	-0.517401	Intron (uc011ddn.2/26999, intron 1 of 29)	5	156696362	156822606	126245	1	26999	uc021ygo.1	5066	ENSG00000055163	CYFIP2	cytoplasmic FMR1 interacting protein 2
chr5	156971153	156972037	885	-0.516559	Intron (uc003lww.3/8728, intron 3 of 22)	5	156908442	157002749	94308	2	8728	uc011ddr.1	30712	ENSG00000135074	ADAM19	ADAM metallopeptidase domain 19
chr5	157052067	157052871	805	-0.40155	3' UTR	5	157052687	157079428	26742	2	11063	uc003lxb.1	26557	ENSG00000039600	SOX30	SRY-box transcription factor 30
chr5	157812344	157812989	646	-0.486852	Distal Intergenic	5	157212751	157286183	73433	2	9685	uc011ddv.2	-526161	ENSG00000113282	CLINT1	clathrin interactor 1
chr5	157929668	157930223	556	-0.625972	Distal Intergenic	5	158122923	158523614	400692	2	1879	uc011ddw.2	593391	ENSG00000164330	EBF1	EBF transcription factor 1
chr5	159329610	159330324	715	-0.507277	Distal Intergenic	5	159343740	159400017	56278	1	147	uc003lxt.1	-13416	ENSG00000170214	ADRA1B	adrenoceptor alpha 1B
chr5	159619949	159620681	733	0.429051	Intron (uc003lxx.1/2172, intron 1 of 6)	5	159626048	159665729	39682	1	2172	uc003lxz.1	-5367	ENSG00000170231	FABP6	fatty acid binding protein 6
chr5	159670257	159671032	776	0.408558	Distal Intergenic	5	159656437	159665729	9293	1	2172	uc003lya.1	13820	ENSG00000170231	FABP6	fatty acid binding protein 6
chr5	159755915	159756871	957	0.468633	Intron (uc003lyc.1/79616, intron 1 of 7)	5	159678671	159766599	87929	2	79616	uc003lyc.1	9728	ENSG00000135083	CCNJL	cyclin J like
chr5	159964576	159965096	521	0.418998	Distal Intergenic	5	159912359	159912457	99	1	406938	uc021yhe.1	52217	ENSG00000283733	MIR146A	microRNA 146a
chr5	162775389	162775984	596	-0.574694	Distal Intergenic	5	162864577	162870931	6355	1	900	uc011dek.1	-88593	ENSG00000113328	CCNG1	cyclin G1
chr5	168457730	168458220	491	0.443256	Intron (uc003mab.4/6586, intron 4 of 35)	5	168198322	168271856	73535	2	6586	uc003mac.1	-185874	ENSG00000184347	SLIT3	slit guidance ligand 3
chr5	169147591	169148004	414	-0.437255	Intron (uc003maf.3/1794, intron 22 of 51)	5	169130953	169510386	379434	1	1794	uc010jjm.3	16638	ENSG00000134516	DOCK2	dedicator of cytokinesis 2
chr5	169750237	169751109	873	-0.613841	Distal Intergenic	5	169758435	169762104	3670	1	257358	uc011deu.1	-7326	ENSG00000235172	LINC01366	long intergenic non-protein coding RNA 1366
chr5	170848142	170848846	705	0.57334	Promoter (1-2kb)	5	170846667	170884630	37964	1	8817	uc003mbk.3	1475	ENSG00000156427	FGF18	fibroblast growth factor 18
chr5	171147778	171148556	779	0.504066	Distal Intergenic	5	171288556	171423991	135436	2	23291	uc011dey.1	275435	ENSG00000072803	FBXW11	F-box and WD repeat domain containing 11
chr5	171189545	171190463	919	0.510377	Distal Intergenic	5	171288556	171423991	135436	2	23291	uc011dey.1	233528	ENSG00000072803	FBXW11	F-box and WD repeat domain containing 11
chr5	171620282	171620751	470	0.479223	Promoter (<=1kb)	5	171621176	171630458	9283	1	285588	uc021yhr.1	-425	ENSG00000214360	EFCAB9	EF-hand calcium binding domain 9
chr5	172565672	172566219	548	-0.729591	3' UTR	5	172571445	172591390	19946	1	662	uc003mci.4	-5226	ENSG00000113734	BNIP1	BCL2 interacting protein 1
chr5	173322358	173323257	900	-0.472332	Promoter (2-3kb)	5	173320081	173387313	67233	1	80315	uc003mcu.4	2277	ENSG00000113742	CPEB4	cytoplasmic polyadenylation element binding protein 4
chr5	173347459	173348124	666	-0.711525	Intron (uc010jju.2/80315, intron 2 of 6)	5	173371941	173383823	11883	1	80315	uc021yhy.1	-23817	ENSG00000113742	CPEB4	cytoplasmic polyadenylation element binding protein 4
chr5	173661285	173662203	919	0.455965	Distal Intergenic	5	173518232	173536182	17951	1	51617	uc011dfh.2	143053	ENSG00000170091	NSG2	neuronal vesicle trafficking associated 2
chr5	175137372	175138137	766	-0.550205	Distal Intergenic	5	175108464	175111558	3095	1	3274	uc003mdd.2	28908	ENSG00000113749	HRH2	histamine receptor H2
chr5	175890382	175890951	570	-0.431521	Intron (uc003mej.4/23197, intron 1 of 10)	5	175875356	175937075	61720	1	23197	uc003mej.4	15026	ENSG00000113194	FAF2	Fas associated factor family member 2
chr5	176055277	176056235	959	0.458996	Promoter (<=1kb)	5	176056440	176056501	62	2	100422962	uc021yik.1	266	ENSG00000266329	MIR4281	microRNA 4281
chr5	176564517	176565204	688	-0.494092	Promoter (2-3kb)	5	176562088	176727214	165127	1	64324	uc011dfx.2	2429	ENSG00000165671	NSD1	nuclear receptor binding SET domain protein 1
chr5	176973648	176974346	699	-0.440294	Intron (uc003mhu.3/54540, intron 1 of 8)	5	176946790	176981548	34759	2	54540	uc003mhu.3	7202	ENSG00000146067	FAM193B	family with sequence similarity 193 member B
chr5	177011184	177011997	814	0.526341	Distal Intergenic	5	177019213	177023099	3887	1	54732	uc003mhx.3	-7216	ENSG00000184840	TMED9	transmembrane p24 trafficking protein 9
chr5	177996001	177996628	628	-0.48238	Intron (uc021yiy.1/91522, intron 1 of 28)	5	177664617	178017556	352940	2	91522	uc021yiy.1	20928	ENSG00000050767	COL23A1	collagen type XXIII alpha 1 chain
chr5	178048901	178049751	851	-0.45821	5' UTR	5	178029665	178054054	24390	2	57396	uc003mjf.1	4303	ENSG00000113240	CLK4	CDC like kinase 4
chr5	178996518	178997289	772	0.629254	Intron (uc003mka.2/80230, intron 5 of 17)	5	178986693	179037027	50335	1	80230	uc003mkc.2	9825	ENSG00000176783	RUFY1	RUN and FYVE domain containing 1
chr5	179200443	179201278	836	0.525105	Exon (uc003mkm.3/9794, exon 5 of 5)	5	179220986	179223513	2528	1	4056	uc003mko.3	-19708	ENSG00000213316	LTC4S	leukotriene C4 synthase
chr5	179343698	179344547	850	0.410212	Distal Intergenic	5	179289071	179334856	45786	2	23061	uc003mlj.3	-8842	ENSG00000197226	TBC1D9B	TBC1 domain family member 9B
chr5	179582155	179582954	800	0.520387	Intron (uc003mlr.3/255426, intron 1 of 13)	5	179527795	179565349	37555	2	255426	uc003mlq.3	-16806	ENSG00000146090	RASGEF1C	RasGEF domain family member 1C
chr5	179698096	179698769	674	-0.695863	Intron (uc003mls.4/5601, intron 2 of 11)	5	179665309	179707608	42300	2	5601	uc021yji.1	8839	ENSG00000050748	MAPK9	mitogen-activated protein kinase 9
chr5	179895476	179896198	723	0.46613	Distal Intergenic	5	179921417	180005353	83937	1	57472	uc003mlx.3	-25219	ENSG00000113300	CNOT6	CCR4-NOT transcription complex subunit 6
chr5	179898928	179899743	816	-0.471134	Distal Intergenic	5	179921417	180005353	83937	1	57472	uc003mlx.3	-21674	ENSG00000113300	CNOT6	CCR4-NOT transcription complex subunit 6
chr5	180099982	180100693	712	0.52338	Distal Intergenic	5	180056696	180076624	19929	2	2324	uc011dha.1	-23358	ENSG00000037280	FLT4	fms related receptor tyrosine kinase 4
chr5	180279926	180280848	923	-0.411315	Intron (uc003mmm.4/643836, intron 1 of 3)	5	180274611	180288286	13676	2	643836	uc003mmm.4	7438	ENSG00000196670	ZFP62	ZFP62 zinc finger protein
chr6	1673906	1674689	784	-0.42916	Intron (uc021ykn.1/2762, intron 9 of 10)	6	1610681	1614129	3449	1	2296	uc003mtp.3	63225	ENSG00000054598	FOXC1	forkhead box C1
chr6	1679102	1679509	408	-0.625681	Intron (uc021ykn.1/2762, intron 9 of 10)	6	1610681	1614129	3449	1	2296	uc003mtp.3	68421	ENSG00000054598	FOXC1	forkhead box C1
chr6	1954412	1954878	467	-0.544633	Intron (uc021ykn.1/2762, intron 6 of 10)	6	1624035	2176225	552191	2	2762	uc021ykn.1	221347	ENSG00000112699	GMDS	GDP-mannose 4,6-dehydratase
chr6	2103127	2103910	784	-0.439095	Intron (uc021ykn.1/2762, intron 4 of 10)	6	1624035	2176225	552191	2	2762	uc021ykn.1	72315	ENSG00000112699	GMDS	GDP-mannose 4,6-dehydratase
chr6	2655579	2655995	417	-0.469454	Distal Intergenic	6	2622972	2635298	12327	2	154386	uc003mtw.2	-20281	ENSG00000164385	LINC01600	long intergenic non-protein coding RNA 1600
chr6	2899421	2899968	548	-0.472632	Promoter (<=1kb)	6	2899247	2900910	1664	2	5272	uc003muh.3	942	ENSG00000170542	SERPINB9	serpin family B member 9
chr6	3019675	3020417	743	-0.467802	3' UTR	6	3020390	3025005	4616	2	401233	uc031smp.1	4588	NA	HTATSF1P2	HIV-1 Tat specific factor 1 pseudogene 2
chr6	3441597	3442584	988	0.452739	Promoter (2-3kb)	6	3269207	3445218	176012	2	63027	uc003mvn.3	2634	ENSG00000137266	SLC22A23	solute carrier family 22 member 23
chr6	4925348	4926062	715	0.414682	Intron (uc003mwi.3/9425, intron 4 of 8)	6	4890226	4955778	65553	1	9425	uc011dhy.2	35122	ENSG00000153046	CDYL	chromodomain Y like
chr6	6211714	6212453	740	0.475025	Intron (uc003mwv.3/2162, intron 8 of 14)	6	6144311	6320924	176614	2	2162	uc003mwv.3	108471	ENSG00000124491	F13A1	coagulation factor XIII A chain
chr6	6545430	6546324	895	0.543114	Intron (uc003mww.4/285780, intron 3 of 7)	6	6588934	6655216	66283	1	9450	uc003mwy.1	-42610	ENSG00000112799	LY86	lymphocyte antigen 86
chr6	6794429	6794877	449	-0.422408	Distal Intergenic	6	6649848	6655216	5369	1	9450	uc003mwz.1	144581	ENSG00000112799	LY86	lymphocyte antigen 86
chr6	7299378	7299990	613	-0.402419	Intron (uc003mxf.4/6745, intron 4 of 7)	6	7281288	7313541	32254	2	6745	uc003mxf.4	13551	ENSG00000124783	SSR1	signal sequence receptor subunit 1
chr6	7383036	7383650	615	-0.403553	Intron (uc003mxj.3/285782, intron 3 of 13)	6	7326887	7389942	63056	2	285782	uc003mxj.3	6292	ENSG00000164304	CAGE1	cancer antigen 1
chr6	7405010	7405556	547	-0.536191	Promoter (2-3kb)	6	7402880	7418270	15391	1	83732	uc003mxo.3	2130	ENSG00000124784	RIOK1	RIO kinase 1
chr6	10542573	10543171	599	-0.422499	Intron (uc010jol.3/2651, intron 3 of 4)	6	10555949	10629601	73653	1	2651	uc003mzd.3	-12778	ENSG00000111846	GCNT2	glucosaminyl (N-acetyl) transferase 2 (I blood group)
chr6	10839327	10840008	682	-0.530891	Promoter (<=1kb)	6	10791908	10838788	46881	2	4117	uc010jov.2	-539	ENSG00000111837	MAK	male germ cell associated kinase
chr6	11404193	11404589	397	-0.515084	Distal Intergenic	6	11183531	11382581	199051	2	4739	uc010joz.2	-21612	ENSG00000111859	NEDD9	neural precursor cell expressed, developmentally down-regulated 9
chr6	11509618	11510208	591	-0.909144	Intron (uc003mzz.1/uc003mzz.1, intron 4 of 4)	6	11538460	11583757	45298	1	100113407	uc010jpa.4	-28252	ENSG00000205269	TMEM170B	transmembrane protein 170B
chr6	11581472	11582060	589	-0.626346	3' UTR	6	11538460	11583757	45298	1	100113407	uc010jpa.4	43012	ENSG00000205269	TMEM170B	transmembrane protein 170B
chr6	11712231	11713119	889	-0.565044	Distal Intergenic	6	11713888	11728790	14903	2	84830	uc031smt.1	15671	ENSG00000111863	ADTRP	androgen dependent TFPI regulating protein
chr6	11831801	11832561	761	-0.578193	Distal Intergenic	6	11713888	11779280	65393	2	84830	uc011dip.2	-52521	ENSG00000111863	ADTRP	androgen dependent TFPI regulating protein
chr6	12205144	12205940	797	-0.525163	Distal Intergenic	6	12290529	12293113	2585	1	1906	uc010jpb.3	-84589	ENSG00000078401	EDN1	endothelin 1
chr6	12277458	12278102	645	-0.500294	Distal Intergenic	6	12290529	12293113	2585	1	1906	uc010jpb.3	-12427	ENSG00000078401	EDN1	endothelin 1
chr6	13034122	13034605	484	0.541714	Intron (uc011dir.2/221692, intron 4 of 11)	6	13279527	13295818	16292	2	100130357	uc003nak.1	261213	ENSG00000215022	LOC100130357	uncharacterized LOC100130357
chr6	13156614	13157097	484	0.440214	Intron (uc011dir.2/221692, intron 5 of 11)	6	13279527	13295818	16292	2	100130357	uc003nak.1	138721	ENSG00000215022	LOC100130357	uncharacterized LOC100130357
chr6	13582170	13582658	489	-0.525586	Intron (uc003naw.3/23408, intron 2 of 9)	6	13574859	13615390	40532	1	23408	uc003nay.3	7311	ENSG00000124523	SIRT5	sirtuin 5
chr6	15791058	15791920	863	-0.527149	Distal Intergenic	6	15523801	15663289	139489	2	84062	uc010jph.3	-127769	ENSG00000047579	DTNBP1	dystrobrevin binding protein 1
chr6	15881084	15882057	974	-0.474979	Distal Intergenic	6	15523801	15663289	139489	2	84062	uc010jph.3	-217795	ENSG00000047579	DTNBP1	dystrobrevin binding protein 1
chr6	16420862	16421485	624	-0.548771	Intron (uc003nbt.3/6310, intron 7 of 8)	6	16238811	16295780	56970	1	2766	uc003nbs.3	182051	ENSG00000137198	GMPR	guanosine monophosphate reductase
chr6	16486850	16487640	791	-0.434881	Intron (uc003nbt.3/6310, intron 6 of 8)	6	16238811	16295780	56970	1	2766	uc003nbs.3	248039	ENSG00000137198	GMPR	guanosine monophosphate reductase
chr6	16804875	16805726	852	-0.468724	Distal Intergenic	6	16738703	16761721	23019	2	6310	uc003nbw.1	-43154	ENSG00000124788	ATXN1	ataxin 1
chr6	18028225	18028714	490	0.474193	Distal Intergenic	6	17950637	17987854	37218	2	63971	uc003nck.3	-40371	ENSG00000137177	KIF13A	kinesin family member 13A
chr6	18052437	18053028	592	0.555571	Distal Intergenic	6	17950637	17987854	37218	2	63971	uc003nck.3	-64583	ENSG00000137177	KIF13A	kinesin family member 13A
chr6	18396794	18397419	626	-0.405925	Intron (uc003ncs.3/255488, intron 1 of 7)	6	18387581	18469105	81525	1	255488	uc003ncs.3	9213	ENSG00000137393	RNF144B	ring finger protein 144B
chr6	18443132	18444008	877	-0.414894	Intron (uc003ncs.3/255488, intron 4 of 7)	6	18387581	18469105	81525	1	255488	uc003ncs.3	55551	ENSG00000137393	RNF144B	ring finger protein 144B
chr6	20278250	20278782	533	0.403046	Distal Intergenic	6	20099916	20212695	112780	2	154141	uc011dji.2	-65555	ENSG00000172197	MBOAT1	membrane bound O-acyltransferase domain containing 1
chr6	20405441	20406366	926	0.477381	Promoter (1-2kb)	6	20403910	20493945	90036	1	1871	uc021ymj.2	1531	ENSG00000112242	E2F3	E2F transcription factor 3
chr6	20859469	20860176	708	-0.458089	Intron (uc003ndd.2/54901, intron 9 of 15)	6	21065279	21232634	167356	1	54901	uc003ndf.2	-205103	ENSG00000145996	CDKAL1	CDK5 regulatory subunit associated protein 1 like 1
chr6	21308644	21309208	565	-0.431136	Distal Intergenic	6	21065279	21232634	167356	1	54901	uc003ndf.2	243365	ENSG00000145996	CDKAL1	CDK5 regulatory subunit associated protein 1 like 1
chr6	21608442	21609399	958	-0.458584	Distal Intergenic	6	21593972	21598849	4878	1	6659	uc003ndi.3	14470	ENSG00000124766	SOX4	SRY-box transcription factor 4
chr6	21954308	21955213	906	0.453101	Intron (uc011djj.1/401237, intron 6 of 6)	6	21898951	22214734	315784	1	401237	uc003ndl.3	55357	NA	CASC15	cancer susceptibility 15
chr6	22191011	22191551	541	0.414531	Intron (uc003ndj.3/401237, intron 10 of 11)	6	22134831	22147422	12592	2	729177	uc003ndm.2	-43589	NA	NBAT1	neuroblastoma associated transcript 1
chr6	22998021	22998433	413	0.465338	Distal Intergenic	6	22569678	22570750	1073	1	154150	uc003nds.3	428343	ENSG00000112273	HDGFL1	HDGF like 1
chr6	23537466	23538371	906	0.409698	Distal Intergenic	6	24126414	24130334	3921	1	140767	uc003ndv.3	-588043	ENSG00000152954	NRSN1	neurensin 1
chr6	24419016	24419622	607	0.44439	Intron (uc003nea.3/57380, intron 9 of 9)	6	24403153	24425816	22664	1	57380	uc011djn.2	15863	ENSG00000124532	MRS2	magnesium transporter MRS2
chr6	24668743	24669445	703	-0.543929	Promoter (1-2kb)	6	24667263	24705295	38033	1	55856	uc010jpv.3	1480	ENSG00000112304	ACOT13	acyl-CoA thioesterase 13
chr6	24687258	24687985	728	-0.559208	5' UTR	6	24667263	24705295	38033	1	55856	uc010jpv.3	19995	ENSG00000112304	ACOT13	acyl-CoA thioesterase 13
chr6	24708859	24709837	979	-0.424408	Exon (uc003nel.3/81688, exon 4 of 5)	6	24705090	24719403	14314	2	81688	uc003nel.3	9566	ENSG00000112308	C6orf62	chromosome 6 open reading frame 62
chr6	24744236	24744976	741	0.448208	Distal Intergenic	6	24705090	24719403	14314	2	81688	uc003nel.3	-24833	ENSG00000112308	C6orf62	chromosome 6 open reading frame 62
chr6	27172182	27172622	441	0.439952	Distal Intergenic	6	27215502	27224399	8898	1	10279	uc003nja.3	-42880	ENSG00000112812	PRSS16	serine protease 16
chr6	27780083	27781008	926	0.462442	Promoter (1-2kb)	6	27782080	27782518	439	2	8331	uc003njn.1	1510	ENSG00000276368	H2AC14	H2A clustered histone 14
chr6	32571209	32571827	619	1.01496	Distal Intergenic	6	32485154	32557613	72460	2	3127	uc003obk.4	-13596	ENSG00000198502	HLA-DRB5	major histocompatibility complex, class II, DR beta 5
chr6	33457962	33458938	977	0.412973	Distal Intergenic	6	33422356	33425320	2965	1	221504	uc003oeq.3	35606	ENSG00000213588	ZBTB9	zinc finger and BTB domain containing 9
chr6	33928070	33928771	702	0.531569	Distal Intergenic	6	33967749	33967828	80	2	100302123	uc021yyr.1	39057	ENSG00000221697	MIR1275	microRNA 1275
chr6	34190898	34191579	682	0.595288	Distal Intergenic	6	34204577	34214008	9432	1	3159	uc003oit.3	-12998	ENSG00000137309	HMGA1	high mobility group AT-hook 1
chr6	34381063	34381913	851	0.727494	Intron (uc021yyt.1/100529239, intron 5 of 8)	6	34385231	34393818	8588	2	6204	uc003ojm.3	11905	ENSG00000124614	RPS10	ribosomal protein S10
chr6	34599992	34600701	710	0.435401	Intron (uc003ojr.2/64771, intron 3 of 4)	6	34555066	34664625	109560	2	64771	uc003ojr.2	63924	ENSG00000196821	ILRUN	inflammation and lipid regulator with UBA-like and NBR1-like domains
chr6	35560005	35560337	333	-0.434074	Intron (uc011dte.1/2289, intron 6 of 10)	6	35632494	35632566	73	2	100847048	uc031son.1	72229	ENSG00000265527	MIR5690	microRNA 5690
chr6	35582554	35583215	662	-0.591372	Intron (uc011dte.1/2289, intron 5 of 10)	6	35632494	35632566	73	2	100847048	uc031son.1	49351	ENSG00000265527	MIR5690	microRNA 5690
chr6	36247673	36248112	440	-0.423717	Intron (uc003olw.1/285848, intron 1 of 7)	6	36238237	36276372	38136	1	285848	uc010jwf.2	9436	ENSG00000180316	PNPLA1	patatin like phospholipase domain containing 1
chr6	37240336	37241177	842	-0.421485	Intron (uc003onn.3/55633, intron 2 of 12)	6	37185418	37225931	40514	2	221468	uc003onm.4	-14405	ENSG00000172738	TMEM217	transmembrane protein 217
chr6	37839841	37840417	577	-0.591873	Intron (uc003onx.3/60685, intron 1 of 5)	6	37787307	38122399	335093	1	60685	uc003onx.3	52534	ENSG00000156639	ZFAND3	zinc finger AN1-type containing 3
chr6	37856760	37857165	406	-0.584257	Intron (uc003onx.3/60685, intron 1 of 5)	6	37787307	38122399	335093	1	60685	uc003onx.3	69453	ENSG00000156639	ZFAND3	zinc finger AN1-type containing 3
chr6	38165954	38166460	507	0.406605	Intron (uc003ony.4/114781, intron 8 of 9)	6	37787307	38122399	335093	1	60685	uc003onx.3	378647	ENSG00000156639	ZFAND3	zinc finger AN1-type containing 3
chr6	39057018	39057838	821	0.414725	Distal Intergenic	6	39071840	39082865	11026	2	55776	uc003ook.1	25027	ENSG00000112167	SAYSD1	SAYSVFN motif domain containing 1
chr6	41275939	41276754	816	0.569385	Distal Intergenic	6	41247277	41254457	7181	2	54210	uc021yzj.1	-21482	ENSG00000124731	TREM1	triggering receptor expressed on myeloid cells 1
chr6	41293811	41294419	609	0.468337	Distal Intergenic	6	41303528	41318625	15098	1	9436	uc003oqh.2	-9109	ENSG00000096264	NCR2	natural cytotoxicity triggering receptor 2
chr6	41613153	41613709	557	0.41876	Intron (uc003oqq.4/4188, intron 2 of 4)	6	41606198	41621982	15785	1	4188	uc010jxn.3	6955	ENSG00000112559	MDFI	MyoD family inhibitor
chr6	41737766	41738586	821	0.507229	3' UTR	6	41737914	41747630	9717	2	10817	uc003orc.1	9044	ENSG00000137218	FRS3	fibroblast growth factor receptor substrate 3
chr6	41779688	41780055	368	-0.412204	Intron (uc003ori.3/25862, intron 3 of 6)	6	41754500	41757634	3135	1	100188893	uc011dug.1	25188	ENSG00000214736	TOMM6	translocase of outer mitochondrial membrane 6
chr6	42389378	42389831	454	-0.449708	Intron (uc003osb.2/55809, intron 1 of 16)	6	42192669	42418999	226331	2	55809	uc003osb.2	29168	ENSG00000124496	TRERF1	transcriptional regulating factor 1
chr6	42888880	42889617	738	0.473403	Intron (uc011duz.1/171558, intron 1 of 2)	6	42883727	42893575	9849	1	171558	uc021yzp.1	5153	ENSG00000171611	PTCRA	pre T cell antigen receptor alpha
chr6	43007431	43008135	705	0.448205	Promoter (<=1kb)	6	43008515	43042833	34319	1	89953	uc003otr.1	-380	ENSG00000137171	KLC4	kinesin light chain 4
chr6	43506810	43507774	965	0.430808	Intron (uc003ovp.3/57510, intron 20 of 31)	6	43484777	43497114	12338	1	9533	uc003ovo.2	22033	ENSG00000171453	POLR1C	RNA polymerase I and III subunit C
chr6	44082184	44082666	483	0.473408	Intron (uc003owp.3/64928, intron 2 of 2)	6	44081373	44095191	13819	2	64928	uc003owp.3	12525	ENSG00000180992	MRPL14	mitochondrial ribosomal protein L14
chr6	44127938	44128456	519	0.489792	Promoter (1-2kb)	6	44126548	44152139	25592	1	11131	uc003owt.1	1390	ENSG00000137225	CAPN11	calpain 11
chr6	44368125	44368521	397	0.456407	Intron (uc003oxl.3/988, intron 5 of 15)	6	44355251	44418161	62911	1	988	uc003oxl.3	12874	ENSG00000096401	CDC5L	cell division cycle 5 like
chr6	44755684	44756461	778	0.45392	Distal Intergenic	6	44797501	45073750	276250	2	8464	uc011dvw.2	317289	ENSG00000196284	SUPT3H	SPT3 homolog, SAGA and STAGA complex component
chr6	44957125	44957588	464	-0.452153	Intron (uc003oxn.2/8464, intron 6 of 11)	6	44797501	45073750	276250	2	8464	uc011dvw.2	116162	ENSG00000196284	SUPT3H	SPT3 homolog, SAGA and STAGA complex component
chr6	44994681	44995637	957	-0.403931	Intron (uc003oxn.2/8464, intron 3 of 11)	6	44797501	45073750	276250	2	8464	uc011dvw.2	78113	ENSG00000196284	SUPT3H	SPT3 homolog, SAGA and STAGA complex component
chr6	45490080	45491039	960	-0.55527	Intron (uc011dvx.2/860, intron 7 of 8)	6	45389914	45518819	128906	1	860	uc003oxt.3	100166	ENSG00000124813	RUNX2	RUNX family transcription factor 2
chr6	46086271	46086906	636	-0.459199	Distal Intergenic	6	46097701	46114436	16736	1	22875	uc003oxy.3	-10795	ENSG00000001561	ENPP4	ectonucleotide pyrophosphatase/phosphodiesterase 4
chr6	46372499	46373316	818	0.551802	Intron (uc003oyc.2/10231, intron 2 of 4)	6	46188467	46293629	105163	2	10231	uc003oyb.2	-78870	ENSG00000172348	RCAN2	regulator of calcineurin 2
chr6	46889410	46890377	968	0.452181	Promoter (<=1kb)	6	46820242	46889714	69473	2	221395	uc003oyo.3	0	ENSG00000069122	ADGRF5	adhesion G protein-coupled receptor F5
chr6	48189285	48189834	550	0.57172	Distal Intergenic	6	47845764	48078943	233180	2	442213	uc011dwn.2	-110342	ENSG00000244694	PTCHD4	patched domain containing 4
chr6	49756440	49757419	980	-0.600075	Promoter (1-2kb)	6	49753364	49755053	1690	2	5232	uc003ozu.3	-1387	ENSG00000170950	PGK2	phosphoglycerate kinase 2
chr6	52282021	52282581	561	0.449634	Promoter (2-3kb)	6	52284994	52360583	75590	1	114327	uc003pap.4	-2413	ENSG00000096093	EFHC1	EF-hand domain containing 1
chr6	52348207	52348705	499	0.514524	Intron (uc003pap.4/114327, intron 9 of 10)	6	52370340	52370934	595	2	9697	uc003par.1	22229	ENSG00000065308	TRAM2	translocation associated membrane protein 2
chr6	52652069	52652763	695	0.493491	Distal Intergenic	6	52656178	52668664	12487	2	2938	uc003paz.3	15901	ENSG00000243955	GSTA1	glutathione S-transferase alpha 1
chr6	52786929	52787686	758	0.491648	Distal Intergenic	6	52761439	52774496	13058	2	2940	uc010jzq.3	-12433	ENSG00000174156	GSTA3	glutathione S-transferase alpha 3
chr6	53009697	53010443	747	-0.431422	5' UTR	6	52991760	53013624	21865	2	8521	uc003pbp.3	3181	ENSG00000137270	GCM1	glial cells missing transcription factor 1
chr6	53067207	53067650	444	-0.444867	Distal Intergenic	6	52996389	53013624	17236	2	8521	uc010jzr.2	-53583	ENSG00000137270	GCM1	glial cells missing transcription factor 1
chr6	53123300	53124183	884	-0.561708	Distal Intergenic	6	53141791	53141869	79	1	100847075	uc031sow.1	-17608	ENSG00000264056	MIR5685	microRNA 5685
chr6	53199700	53200135	436	-0.411063	Promoter (2-3kb)	6	53199258	53202415	3158	2	647190	uc031sox.1	2280	NA	RPS16P5	ribosomal protein S16 pseudogene 5
chr6	53347516	53347985	470	-0.436474	Distal Intergenic	6	53362140	53375246	13107	2	2729	uc003pbv.1	27261	ENSG00000001084	GCLC	glutamate-cysteine ligase catalytic subunit
chr6	64065393	64066364	972	-0.511541	Distal Intergenic	6	63995492	64029882	34391	2	51557	uc003pej.1	-35511	ENSG00000146166	LGSN	lengsin, lens protein with glutamine synthetase domain
chr6	71130864	71131840	977	-0.514712	Intron (uc003pfh.3/57579, intron 1 of 20)	6	71136142	71270877	134736	1	57579	uc003pfj.3	-4302	ENSG00000082269	FAM135A	family with sequence similarity 135 member A
chr6	71286669	71287668	1000	-0.529696	Intron (uc003pfq.1/135154, intron 1 of 2)	6	71276625	71298606	21982	1	135154	uc003pfq.1	10044	ENSG00000154079	SDHAF4	succinate dehydrogenase complex assembly factor 4
chr6	71390225	71391142	918	-0.477081	Intron (uc011dxy.1/60682, intron 1 of 5)	6	71378235	71571716	193482	1	60682	uc010kap.3	11990	ENSG00000112305	SMAP1	small ArfGAP 1
chr6	71925996	71926437	442	0.49694	Distal Intergenic	6	71998477	72012230	13754	1	79627	uc003pfx.1	-72040	ENSG00000119900	OGFRL1	opioid growth factor receptor like 1
chr6	71962575	71963022	448	-0.580812	Distal Intergenic	6	71998477	72012230	13754	1	79627	uc003pfx.1	-35455	ENSG00000119900	OGFRL1	opioid growth factor receptor like 1
chr6	72129146	72129736	591	0.685328	Promoter (<=1kb)	6	72124149	72130448	6300	2	79940	uc003pfz.1	712	ENSG00000233237	LINC00472	long intergenic non-protein coding RNA 472
chr6	73664156	73665002	847	0.483592	Intron (uc003pgj.4/56479, intron 1 of 8)	6	73677410	73677476	67	2	100423005	uc021zbr.1	12474	ENSG00000266180	MIR4282	microRNA 4282
chr6	74373171	74373846	676	0.421276	Distal Intergenic	6	74310074	74363737	53664	2	26503	uc011dyo.1	-9434	ENSG00000119899	SLC17A5	solute carrier family 17 member 5
chr6	75948418	75948944	527	-0.41632	Intron (uc003phv.2/1347, intron 3 of 3)	6	75947391	75953644	6254	2	1347	uc003phv.2	4700	ENSG00000112695	COX7A2	cytochrome c oxidase subunit 7A2
chr6	75982068	75982621	554	-0.723747	Intron (uc003phw.2/55754, intron 1 of 6)	6	75962638	75994632	31995	2	55754	uc003phw.2	12011	ENSG00000112697	TMEM30A	transmembrane protein 30A
chr6	79978699	79979605	907	-0.434953	Distal Intergenic	6	79910962	79944455	33494	2	9324	uc021zbz.1	-34244	ENSG00000118418	HMGN3	high mobility group nucleosomal binding domain 3
chr6	80583961	80584480	520	-0.613042	Distal Intergenic	6	80513304	80580137	66834	2	89758	uc021zcb.1	-3824	NA	LINC01621	long intergenic non-protein coding RNA 1621
chr6	84128660	84129209	550	0.483154	Intron (uc003pjy.3/4199, intron 1 of 13)	6	83920110	84140938	220829	2	4199	uc003pjy.3	11729	ENSG00000065833	ME1	malic enzyme 1
chr6	88248983	88249629	647	-0.48843	Intron (uc003pmc.3/57038, intron 7 of 18)	6	88224096	88299685	75590	2	57038	uc003pmc.3	50056	ENSG00000146282	RARS2	arginyl-tRNA synthetase 2, mitochondrial
chr6	88280725	88281181	457	-0.427808	Intron (uc003pmc.3/57038, intron 1 of 18)	6	88224096	88299685	75590	2	57038	uc003pmc.3	18504	ENSG00000146282	RARS2	arginyl-tRNA synthetase 2, mitochondrial
chr6	88393386	88394289	904	-0.486667	Intron (uc003pmk.3/55122, intron 1 of 4)	6	88384578	88411985	27408	2	55122	uc003pmk.3	17696	ENSG00000135334	AKIRIN2	akirin 2
chr6	88611468	88612113	646	-0.511295	Intron (uc003pmm.3/uc003pmm.3, intron 2 of 4)	6	88757507	88776550	19044	1	81833	uc003pmn.3	-145394	ENSG00000118434	SPACA1	sperm acrosome associated 1
chr6	88973544	88974257	714	-0.45496	Distal Intergenic	6	88849585	88875767	26183	2	1268	uc011dzt.2	-97777	ENSG00000118432	CNR1	cannabinoid receptor 1
chr6	89568235	89568980	746	-0.510882	Intron (uc003pmr.2/8732, intron 8 of 15)	6	89319989	89673348	353360	2	8732	uc003pmr.2	104368	ENSG00000111880	RNGTT	RNA guanylyltransferase and 5'-phosphatase
chr6	90620950	90621509	560	0.416791	Distal Intergenic	6	90604188	90605819	1632	1	84694	uc011eaa.2	16762	ENSG00000135355	GJA10	gap junction protein alpha 10
chr6	90709771	90710404	634	-0.492085	Intron (uc003pnw.3/60468, intron 4 of 6)	6	90604188	90605819	1632	1	84694	uc011eaa.2	105583	ENSG00000135355	GJA10	gap junction protein alpha 10
chr6	90806929	90807813	885	-0.608294	Intron (uc003pnw.3/60468, intron 2 of 6)	6	90636247	91006627	370381	2	60468	uc003pnw.3	198814	ENSG00000112182	BACH2	BTB domain and CNC homolog 2
chr6	96037497	96038329	833	-0.407911	Intron (uc003poo.2/79694, intron 2 of 4)	6	96025373	96057328	31956	1	79694	uc003poo.2	12124	ENSG00000172469	MANEA	mannosidase endo-alpha
chr6	99810985	99811658	674	0.473682	Distal Intergenic	6	99720793	99797531	76739	2	84553	uc003ppj.4	-13454	ENSG00000146267	FAXC	failed axon connections homolog, metaxin like GST domain containing
chr6	100006594	100007405	812	-0.714205	Intron (uc003pqc.3/100130890, intron 3 of 4)	6	99990263	100016690	26428	2	892	uc003pqd.3	9285	ENSG00000112237	CCNC	cyclin C
chr6	101196671	101197140	470	-0.428154	Intron (uc003pqk.3/10973, intron 10 of 41)	6	100956608	101329224	372617	2	10973	uc003pqk.3	132084	ENSG00000112249	ASCC3	activating signal cointegrator 1 complex subunit 3
chr6	106227933	106228437	505	-0.488118	Distal Intergenic	6	106534195	106557814	23620	1	639	uc003prd.2	-305758	ENSG00000057657	PRDM1	PR/SET domain 1
chr6	106652270	106653067	798	-0.486808	Intron (uc031spg.1/9474, intron 4 of 5)	6	106546737	106557814	11078	1	639	uc003pre.3	105533	ENSG00000057657	PRDM1	PR/SET domain 1
chr6	106726503	106726929	427	-0.506223	Intron (uc031spg.1/9474, intron 4 of 5)	6	106632352	106764141	131790	2	9474	uc031spg.1	37212	ENSG00000057663	ATG5	autophagy related 5
chr6	107013888	107014550	663	-0.4509	Intron (uc003prh.3/202, intron 19 of 19)	6	106989009	107018334	29326	1	202	uc003pri.4	24879	ENSG00000112297	CRYBG1	crystallin beta-gamma domain containing 1
chr6	107087249	107087900	652	-0.425265	Intron (uc003prl.2/55278, intron 1 of 6)	6	107018903	107078366	59464	2	84816	uc003prk.3	-8883	ENSG00000130347	RTN4IP1	reticulon 4 interacting protein 1
chr6	107429227	107429837	611	-0.418604	Intron (uc003prs.2/57673, intron 1 of 4)	6	107386385	107435636	49252	2	57673	uc003prs.2	5799	ENSG00000178409	BEND3	BEN domain containing 3
chr6	108306804	108307533	730	0.556429	Distal Intergenic	6	108188960	108279482	90523	2	11231	uc003psc.4	-27322	ENSG00000025796	SEC63	SEC63 homolog, protein translocation regulator
chr6	108325579	108326513	935	0.499635	Distal Intergenic	6	108188960	108279482	90523	2	11231	uc003psc.4	-46097	ENSG00000025796	SEC63	SEC63 homolog, protein translocation regulator
chr6	109365882	109366553	672	-0.586265	Intron (uc003psu.3/27244, intron 1 of 9)	6	109307640	109330758	23119	2	27244	uc003pst.4	-35124	ENSG00000080546	SESN1	sestrin 1
chr6	110061932	110062492	561	-0.409598	Intron (uc003ptt.2/9896, intron 7 of 22)	6	110012424	110146634	134211	1	9896	uc011eau.1	49508	ENSG00000112367	FIG4	FIG4 phosphoinositide 5-phosphatase
chr6	110504407	110505377	971	-0.421858	Promoter (2-3kb)	6	110501587	110553422	51836	1	51362	uc003pua.3	2820	ENSG00000168438	CDC40	cell division cycle 40
chr6	110916401	110917023	623	-0.456653	Distal Intergenic	6	110931181	110964521	33341	2	23097	uc011eax.1	47498	ENSG00000155111	CDK19	cyclin dependent kinase 19
chr6	111311826	111312632	807	-0.487644	Intron (uc003pun.3/84154, intron 3 of 9)	6	111303291	111346794	43504	1	84154	uc003puo.3	8535	ENSG00000197498	RPF2	ribosome production factor 2 homolog
chr6	111768184	111768757	574	-0.471898	Intron (uc003pux.4/5980, intron 3 of 33)	6	111620234	111804432	184199	2	5980	uc003pux.4	35675	ENSG00000009413	REV3L	REV3 like, DNA directed polymerase zeta catalytic subunit
chr6	111770356	111770851	496	-0.434153	Intron (uc003pux.4/5980, intron 3 of 33)	6	111620234	111804432	184199	2	5980	uc003pux.4	33581	ENSG00000009413	REV3L	REV3 like, DNA directed polymerase zeta catalytic subunit
chr6	112558050	112558670	621	-0.600995	Intron (uc003pvt.3/3910, intron 2 of 38)	6	112429134	112575917	146784	2	3910	uc003pvt.3	17247	ENSG00000112769	LAMA4	laminin subunit alpha 4
chr6	114050047	114050747	701	-0.445198	Distal Intergenic	6	114178527	114184652	6126	1	4082	uc003pvy.4	-127780	ENSG00000277443	MARCKS	myristoylated alanine rich protein kinase C substrate
chr6	114182705	114183376	672	-0.454106	3' UTR	6	114178527	114184652	6126	1	4082	uc003pvy.4	4178	ENSG00000277443	MARCKS	myristoylated alanine rich protein kinase C substrate
chr6	116698161	116698829	669	-0.464722	Intron (uc011ebf.1/29940, intron 2 of 3)	6	116692110	116759442	67333	1	29940	uc003pwt.3	6051	ENSG00000111817	DSE	dermatan sulfate epimerase
chr6	118960160	118960592	433	-0.451222	Intron (uc003pxz.2/387119, intron 1 of 12)	6	118781935	118973020	191086	2	387119	uc003pxz.2	12428	ENSG00000111860	CEP85L	centrosomal protein 85 like
chr6	119630561	119631055	495	-0.471947	Intron (uc003pym.2/4121, intron 2 of 12)	6	119498366	119670931	172566	2	4121	uc003pym.2	39876	ENSG00000111885	MAN1A1	mannosidase alpha class 1A member 1
chr6	119682523	119683155	633	-0.470937	Distal Intergenic	6	119527722	119670931	143210	2	4121	uc010kei.3	-11592	ENSG00000111885	MAN1A1	mannosidase alpha class 1A member 1
chr6	122775645	122776293	649	-0.403458	Intron (uc003pyy.1/57515, intron 3 of 9)	6	122764493	122792952	28460	2	57515	uc003pyy.1	16659	ENSG00000111897	SERINC1	serine incorporator 1
chr6	125276170	125277084	915	0.439617	Intron (uc003pzq.3/7955, intron 1 of 6)	6	125283862	125404661	120800	1	154214	uc003pzr.3	-6778	ENSG00000146373	RNF217	ring finger protein 217
chr6	126428733	126429522	790	0.49847	Distal Intergenic	6	126433837	126443762	9926	2	100847016	uc031spo.1	14240	ENSG00000266721	MIR5695	microRNA 5695
chr6	127662478	127663319	842	-0.507369	Promoter (<=1kb)	6	127609857	127663552	53696	2	55862	uc003qax.3	233	ENSG00000093144	ECHDC1	ethylmalonyl-CoA decarboxylase 1
chr6	129993131	129993881	751	-0.463839	Intron (uc003qbr.3/93663, intron 1 of 14)	6	129898240	130031370	133131	2	93663	uc003qbr.3	37489	ENSG00000146376	ARHGAP18	Rho GTPase activating protein 18
chr6	130469142	130469782	641	-0.427513	Intron (uc031spp.1/154075, intron 8 of 10)	6	130504133	130536439	32307	2	154075	uc003qby.4	66657	ENSG00000164483	SAMD3	sterile alpha motif domain containing 3
chr6	132919654	132920353	700	-0.434324	Distal Intergenic	6	132909731	132910877	1147	2	9038	uc003qdk.2	-8777	ENSG00000135569	TAAR5	trace amine associated receptor 5
chr6	132960094	132960642	549	-0.521608	Distal Intergenic	6	132966123	132967142	1020	2	134864	uc003qdm.1	6500	ENSG00000146399	TAAR1	trace amine associated receptor 1
chr6	132994601	132995438	838	-0.439965	Distal Intergenic	6	133001997	133008517	6521	2	8876	uc003qdn.3	13079	ENSG00000112299	VNN1	vanin 1
chr6	134451936	134452409	474	-0.617452	Distal Intergenic	6	134435111	134438818	3708	2	387065	uc021zfl.2	-13118	NA	HMGA1P7	high mobility group AT-hook 1 pseudogene 7
chr6	134557459	134557828	370	-0.650682	Intron (uc003qeo.4/6446, intron 2 of 13)	6	134490384	134499010	8627	2	6446	uc011ecw.2	-58449	ENSG00000118515	SGK1	serum/glucocorticoid regulated kinase 1
chr6	134563073	134563832	760	-0.508801	Intron (uc003qeo.4/6446, intron 2 of 13)	6	134490384	134499010	8627	2	6446	uc011ecw.2	-64063	ENSG00000118515	SGK1	serum/glucocorticoid regulated kinase 1
chr6	135060625	135061567	943	-0.420135	Distal Intergenic	6	135238528	135271260	32733	2	64577	uc003qew.3	209693	ENSG00000118514	ALDH8A1	aldehyde dehydrogenase 8 family member A1
chr6	135327730	135328357	628	-0.419585	Intron (uc003qey.2/10767, intron 1 of 14)	6	135281517	135348292	66776	2	10767	uc003qey.2	19935	ENSG00000112339	HBS1L	HBS1 like translational GTPase
chr6	135328889	135329346	458	-0.671795	Intron (uc003qey.2/10767, intron 1 of 14)	6	135281517	135348292	66776	2	10767	uc003qey.2	18946	ENSG00000112339	HBS1L	HBS1 like translational GTPase
chr6	135417983	135418714	732	-0.431168	Distal Intergenic	6	135356995	135376036	19042	2	10767	uc003qfa.2	-41947	ENSG00000112339	HBS1L	HBS1 like translational GTPase
chr6	135462172	135462859	688	-0.496458	Distal Intergenic	6	135502453	135525088	22636	1	4602	uc003qfb.1	-39594	ENSG00000118513	MYB	MYB proto-oncogene, transcription factor
chr6	135548675	135549142	468	-0.400231	Distal Intergenic	6	135516886	135518461	1576	1	4602	uc003qge.1	31789	ENSG00000118513	MYB	MYB proto-oncogene, transcription factor
chr6	135756488	135757284	797	-0.541976	Intron (uc003qgf.3/54806, intron 2 of 18)	6	135605110	135763852	158743	2	54806	uc003qgf.3	6568	ENSG00000135541	AHI1	Abelson helper integration site 1
chr6	136548888	136549749	862	-0.402767	Distal Intergenic	6	136552168	136571449	19282	2	113115	uc003qgt.1	21700	ENSG00000146410	MTFR2	mitochondrial fission regulator 2
chr6	136628001	136628487	487	0.565492	Distal Intergenic	6	136578001	136610989	32989	2	9774	uc011ede.1	-17012	ENSG00000029363	BCLAF1	BCL2 associated transcription factor 1
chr6	137535975	137536670	696	-0.468704	Promoter (2-3kb)	6	137518621	137539651	21031	2	3459	uc011edm.1	2981	ENSG00000027697	IFNGR1	interferon gamma receptor 1
chr6	138143520	138144269	750	0.421656	Distal Intergenic	6	138188325	138204451	16127	1	7128	uc003qhr.4	-44056	ENSG00000118503	TNFAIP3	TNF alpha induced protein 3
chr6	138287389	138288158	770	-0.60003	Distal Intergenic	6	138192350	138200488	8139	1	7128	uc021zfv.1	95039	ENSG00000118503	TNFAIP3	TNF alpha induced protein 3
chr6	139118222	139118674	453	-0.654951	Promoter (<=1kb)	6	139117248	139225207	107960	1	345930	uc021zfx.1	974	ENSG00000203734	ECT2L	epithelial cell transforming 2 like
chr6	139644206	139644816	611	-0.505131	Distal Intergenic	6	139561199	139613208	52010	2	167838	uc021zfy.1	-30998	ENSG00000164440	TXLNB	taxilin beta
chr6	143159612	143160489	878	-0.473689	Intron (uc003qjd.3/3097, intron 1 of 9)	6	143072604	143266338	193735	2	3097	uc003qjd.3	105849	ENSG00000010818	HIVEP2	HIVEP zinc finger 2
chr6	143246514	143247411	898	-0.41336	Intron (uc003qjd.3/3097, intron 1 of 9)	6	143072604	143266338	193735	2	3097	uc003qjd.3	18927	ENSG00000010818	HIVEP2	HIVEP zinc finger 2
chr6	143296623	143297002	380	-0.457384	Intron (uc003qje.2/100507489, intron 2 of 2)	6	143072604	143266338	193735	2	3097	uc003qjd.3	-30285	ENSG00000010818	HIVEP2	HIVEP zinc finger 2
chr6	143929307	143929705	399	0.415119	Promoter (<=1kb)	6	143929317	144152322	223006	1	9749	uc003qjq.4	0	ENSG00000112419	PHACTR2	phosphatase and actin regulator 2
chr6	144060199	144061084	886	-0.436035	Intron (uc003qjq.4/9749, intron 2 of 12)	6	143999102	144152322	153221	1	9749	uc010khi.3	61097	ENSG00000112419	PHACTR2	phosphatase and actin regulator 2
chr6	144341146	144341775	630	-0.457424	Intron (uc003qki.3/5325, intron 1 of 4)	6	144324034	144329867	5834	2	57061	uc003qkq.2	-11279	ENSG00000283122	HYMAI	hydatidiform mole associated and imprinted
chr6	144351635	144352329	695	-0.479648	Intron (uc003qki.3/5325, intron 1 of 4)	6	144324034	144329867	5834	2	57061	uc003qkq.2	-21768	ENSG00000283122	HYMAI	hydatidiform mole associated and imprinted
chr6	144756625	144757459	835	-0.407962	Exon (uc010khq.1/7402, exon 10 of 26)	6	144612873	145174170	561298	1	7402	uc003qkt.3	143752	ENSG00000152818	UTRN	utrophin
chr6	144924516	144924939	424	-0.403412	Intron (uc003qkt.3/7402, intron 50 of 73)	6	144612873	145174170	561298	1	7402	uc003qkt.3	311643	ENSG00000152818	UTRN	utrophin
chr6	144951094	144952048	955	-0.458913	Intron (uc003qkt.3/7402, intron 50 of 73)	6	144612873	145174170	561298	1	7402	uc003qkt.3	338221	ENSG00000152818	UTRN	utrophin
chr6	145096285	145096972	688	-0.612991	Intron (uc003qkt.3/7402, intron 59 of 73)	6	144612873	145174170	561298	1	7402	uc003qkt.3	483412	ENSG00000152818	UTRN	utrophin
chr6	145132222	145133193	972	-0.428435	Intron (uc003qkt.3/7402, intron 64 of 73)	6	144612873	145174170	561298	1	7402	uc003qkt.3	519349	ENSG00000152818	UTRN	utrophin
chr6	146079190	146079809	620	-0.479242	Intron (uc003qky.2/100507557, intron 1 of 2)	6	145946440	146057122	110683	2	7957	uc003qkx.3	-22068	ENSG00000112425	EPM2A	EPM2A glucan phosphatase, laforin
chr6	146148861	146149350	490	-0.458448	Intron (uc003qky.2/100507557, intron 1 of 2)	6	146136012	146207721	71710	1	100507557	uc010khs.2	12849	ENSG00000235652	EPM2A-DT	EPM2A divergent transcript
chr6	146170269	146171041	773	-0.402075	Intron (uc003qky.2/100507557, intron 2 of 2)	6	146136012	146207721	71710	1	100507557	uc010khs.2	34257	ENSG00000235652	EPM2A-DT	EPM2A divergent transcript
chr6	146893716	146894258	543	-0.437718	Distal Intergenic	6	146920136	147136597	216462	1	79747	uc003qlp.3	-25878	ENSG00000118492	ADGB	androglobin
chr6	147476043	147476388	346	-0.633328	Intron (uc003qlt.2/729178, intron 3 of 10)	6	147182942	147453122	270181	2	729178	uc003qlv.3	-22921	ENSG00000233452	STXBP5-AS1	STXBP5 antisense RNA 1
chr6	147642560	147643252	693	-0.54934	Promoter (2-3kb)	6	147646095	147661829	15735	1	134957	uc003qma.4	-2843	ENSG00000164506	STXBP5	syntaxin binding protein 5
chr6	149298359	149298964	606	0.861427	Intron (uc003qmg.3/10090, intron 5 of 7)	6	149275397	149285820	10424	2	100128176	uc003qmh.2	-12539	NA	UST-AS1	UST antisense RNA 1
chr6	149413196	149413840	645	0.478537	Distal Intergenic	6	149539759	149732747	192989	1	23118	uc011eec.2	-125919	ENSG00000055208	TAB2	TGF-beta activated kinase 1 (MAP3K7) binding protein 2
chr6	151309181	151310046	866	-0.40622	Intron (uc011een.2/25902, intron 20 of 27)	6	151196379	151423023	226645	1	25902	uc003qoc.3	112802	ENSG00000120254	MTHFD1L	methylenetetrahydrofolate dehydrogenase (NADP+ dependent) 1 like
chr6	151320586	151321227	642	-0.410052	Intron (uc011een.2/25902, intron 20 of 27)	6	151196379	151423023	226645	1	25902	uc003qoc.3	124207	ENSG00000120254	MTHFD1L	methylenetetrahydrofolate dehydrogenase (NADP+ dependent) 1 like
chr6	151590713	151591413	701	-0.461998	Intron (uc011eep.2/9590, intron 2 of 4)	6	151561509	151679694	118186	1	9590	uc003qoe.3	29204	ENSG00000131016	AKAP12	A-kinase anchoring protein 12
chr6	151811734	151812442	709	-0.400411	Promoter (2-3kb)	6	151815175	151942328	127154	1	80129	uc003qol.3	-2733	ENSG00000120262	CCDC170	coiled-coil domain containing 170
chr6	151873205	151873766	562	-0.655892	Intron (uc003qol.3/80129, intron 5 of 10)	6	151815175	151942328	127154	1	80129	uc003qol.3	58030	ENSG00000120262	CCDC170	coiled-coil domain containing 170
chr6	152279666	152280409	744	-0.411425	Intron (uc003qom.4/2099, intron 6 of 9)	6	152265308	152424408	159101	1	2099	uc011eey.2	14358	ENSG00000091831	ESR1	estrogen receptor 1
chr6	152924295	152924670	376	-0.530901	Intron (uc003qot.4/23345, intron 2 of 145)	6	152783665	152949689	166025	2	23345	uc003qpa.1	25019	ENSG00000131018	SYNE1	spectrin repeat containing nuclear envelope protein 1
chr6	154675047	154675946	900	-0.40945	Promoter (1-2kb)	6	154475618	154677900	202283	2	26034	uc003qpx.3	1954	ENSG00000074706	IPCEF1	interaction protein for cytohesin exchange factors 1
chr6	154699097	154699665	569	0.42406	Intron (uc021zhc.1/26034, intron 12 of 21)	6	154475618	154677900	202283	2	26034	uc010kjh.3	-21197	ENSG00000074706	IPCEF1	interaction protein for cytohesin exchange factors 1
chr6	154936623	154937402	780	0.468879	Distal Intergenic	6	154475618	154831753	356136	2	26034	uc021zhc.1	-104870	ENSG00000074706	IPCEF1	interaction protein for cytohesin exchange factors 1
chr6	155162235	155162772	538	-0.448059	Intron (uc003qqb.3/26230, intron 1 of 28)	6	155153831	155578857	425027	1	26230	uc003qqb.3	8404	ENSG00000146426	TIAM2	TIAM Rac1 associated GEF 2
chr6	155495450	155495963	514	0.51778	Intron (uc003qqb.3/26230, intron 11 of 28)	6	155470286	155578857	108572	1	26230	uc003qqg.3	25164	ENSG00000146426	TIAM2	TIAM Rac1 associated GEF 2
chr6	155773280	155774196	917	0.4438	Promoter (2-3kb)	6	155716502	155777037	60536	2	50508	uc003qqm.3	2841	ENSG00000074771	NOX3	NADPH oxidase 3
chr6	155952997	155953475	479	0.411141	Distal Intergenic	6	155716502	155777037	60536	2	50508	uc003qqm.3	-175960	ENSG00000074771	NOX3	NADPH oxidase 3
chr6	156016878	156017701	824	0.456613	Distal Intergenic	6	155716502	155777037	60536	2	50508	uc003qqm.3	-239841	ENSG00000074771	NOX3	NADPH oxidase 3
chr6	156844501	156845224	724	0.457213	Distal Intergenic	6	157099064	157531913	432850	1	57492	uc003qqn.3	-253840	ENSG00000049618	ARID1B	AT-rich interaction domain 1B
chr6	158006932	158007800	869	0.450674	Intron (uc003qqs.3/79683, intron 2 of 8)	6	157963617	158049743	86127	1	79683	uc010kjm.1	43315	ENSG00000175048	ZDHHC14	zinc finger DHHC-type palmitoyltransferase 14
chr6	158135849	158136474	626	-0.468365	Distal Intergenic	6	158066769	158094977	28209	1	79683	uc010kjn.3	69080	ENSG00000175048	ZDHHC14	zinc finger DHHC-type palmitoyltransferase 14
chr6	158384620	158385441	822	0.431553	Distal Intergenic	6	158402888	158487667	84780	1	8871	uc011efm.2	-17447	ENSG00000078269	SYNJ2	synaptojanin 2
chr6	158700595	158701286	692	-0.431271	Distal Intergenic	6	158733692	158902570	168879	1	56995	uc011efo.2	-32406	ENSG00000130338	TULP4	TUB like protein 4
chr6	158856569	158857100	532	0.432193	Intron (uc011efo.2/56995, intron 3 of 7)	6	158957468	159049522	92055	1	57583	uc010kjr.1	-100368	ENSG00000146433	TMEM181	transmembrane protein 181
chr6	159110326	159111287	962	-0.500755	Intron (uc003qro.3/94120, intron 7 of 16)	6	159083782	159185908	102127	1	94120	uc011efq.2	26544	ENSG00000164674	SYTL3	synaptotagmin like 3
chr6	159344492	159345363	872	-0.430055	Distal Intergenic	6	159309619	159331385	21767	1	100130967	uc021zhp.1	34873	ENSG00000203711	LINC02901	long intergenic non-protein coding RNA 2901
chr6	159506523	159507317	795	0.414789	Distal Intergenic	6	159459944	159466184	6241	2	117289	uc003qsb.3	-40339	ENSG00000164691	TAGAP	T cell activation RhoGTPase activating protein
chr6	159562097	159563015	919	-0.415627	Distal Intergenic	6	159590429	159693140	102712	1	84624	uc010kjv.3	-27414	ENSG00000164694	FNDC1	fibronectin type III domain containing 1
chr6	159624899	159625870	972	0.466559	Intron (uc010kjv.3/84624, intron 4 of 22)	6	159618463	159660989	42527	1	84624	uc010kjw.1	6436	ENSG00000164694	FNDC1	fibronectin type III domain containing 1
chr6	160240024	160241002	979	0.439403	Exon (uc003qsx.2/154197, exon 17 of 19)	6	160221281	160241736	20456	1	154197	uc003qsy.2	18743	ENSG00000146453	PNLDC1	PARN like ribonuclease domain containing exonuclease 1
chr6	160405121	160405973	853	-0.469875	Intron (uc003qta.3/3482, intron 1 of 47)	6	160390131	160527583	137453	1	3482	uc003qta.3	14990	ENSG00000197081	IGF2R	insulin like growth factor 2 receptor
chr6	160444668	160445625	958	-0.548029	Exon (uc003qta.3/3482, exon 5 of 48)	6	160424323	160428696	4374	2	100271873	uc031sqy.1	-15972	ENSG00000268257	AIRN	antisense of IGF2R non-protein coding RNA
chr6	160454053	160454747	695	-0.413387	Exon (uc003qta.3/3482, exon 9 of 48)	6	160424323	160428696	4374	2	100271873	uc031sqy.1	-25357	ENSG00000268257	AIRN	antisense of IGF2R non-protein coding RNA
chr6	161550322	161550739	418	0.485771	Distal Intergenic	6	161522065	161538417	16353	1	4216	uc003qtq.3	28257	ENSG00000085511	MAP3K4	mitogen-activated protein kinase kinase kinase 4
chr6	163810179	163810701	523	-0.601889	Distal Intergenic	6	163834097	163834982	886	2	100526820	uc021zib.1	24281	ENSG00000270419	CAHM	colon adenocarcinoma hypermethylated
chr6	163996550	163996960	411	-0.448399	3' UTR	6	163835675	163999628	163954	1	9444	uc003quj.3	160875	ENSG00000112531	QKI	QKI, KH domain containing RNA binding
chr6	164499905	164500405	501	0.514962	Distal Intergenic	6	163835675	163999628	163954	1	9444	uc003quj.3	664230	ENSG00000112531	QKI	QKI, KH domain containing RNA binding
chr6	167109436	167110218	783	0.416082	Intron (uc003qvc.1/6196, intron 2 of 21)	6	166822854	167040726	217873	2	6196	uc003qvb.1	-68710	ENSG00000071242	RPS6KA2	ribosomal protein S6 kinase A2
chr6	167524080	167524547	468	-0.481545	Promoter (<=1kb)	6	167525295	167552629	27335	1	1235	uc010kkm.3	-748	ENSG00000112486	CCR6	C-C motif chemokine receptor 6
chr6	167893275	167893935	661	-0.42157	Distal Intergenic	6	167786577	167797998	11422	2	6953	uc003qvv.1	-95277	ENSG00000290751	TCP10L3	t-complex 10 like 3, pseudogene
chr6	169951756	169952680	925	0.436916	Intron (uc003qwv.2/253769, intron 13 of 14)	6	169857303	170060912	203610	2	253769	uc003qwv.2	108232	ENSG00000184465	WDR27	WD repeat domain 27
chr6	170682910	170683873	964	-0.477393	Intron (uc003qxo.1/84498, intron 6 of 7)	6	170657239	170697581	40343	1	84498	uc010kla.1	25671	ENSG00000112584	FAM120B	family with sequence similarity 120B
chr6	170758882	170759597	716	0.59733	Distal Intergenic	6	170844204	170859529	15326	2	5689	uc003qxr.3	99932	ENSG00000008018	PSMB1	proteasome 20S subunit beta 1
chr7	415451	415866	416	0.418622	Distal Intergenic	7	419391	422845	3455	1	442497	uc011jvo.1	-3525	ENSG00000249574	LOC442497	uncharacterized LOC442497
chr7	593869	594723	855	0.569094	Intron (uc031swi.1/5575, intron 8 of 9)	7	560028	564869	4842	1	441307	uc021zyh.1	33841	ENSG00000223855	PDGFA-DT	PDGFA divergent transcript
chr7	698943	699608	666	0.474335	Intron (uc031swi.1/5575, intron 3 of 9)	7	588834	731428	142595	2	5575	uc031swi.1	31820	ENSG00000188191	PRKAR1B	protein kinase cAMP-dependent type I regulatory subunit beta
chr7	1059367	1059933	567	0.480506	Promoter (2-3kb)	7	1062569	1062662	94	2	442907	uc011jvv.1	2729	ENSG00000199023	MIR339	microRNA 339
chr7	1510019	1510678	660	0.419323	3' UTR	7	1473995	1499109	25115	2	79778	uc003skj.4	-10910	ENSG00000164877	MICALL2	MICAL like 2
chr7	2048283	2048908	626	0.416043	Intron (uc003sle.1/8379, intron 5 of 10)	7	1855428	1980185	124758	2	8379	uc003sld.1	-68098	ENSG00000002822	MAD1L1	mitotic arrest deficient 1 like 1
chr7	2054629	2055151	523	0.592212	Intron (uc003sle.1/8379, intron 4 of 10)	7	1855428	1980185	124758	2	8379	uc003sld.1	-74444	ENSG00000002822	MAD1L1	mitotic arrest deficient 1 like 1
chr7	2072316	2072918	603	0.5857	Intron (uc003sle.1/8379, intron 4 of 10)	7	1855428	1980185	124758	2	8379	uc003sld.1	-92131	ENSG00000002822	MAD1L1	mitotic arrest deficient 1 like 1
chr7	2157916	2158753	838	0.445231	Intron (uc003sle.1/8379, intron 3 of 10)	7	1855428	2255644	400217	2	8379	uc003sle.1	96891	ENSG00000002822	MAD1L1	mitotic arrest deficient 1 like 1
chr7	2286686	2287342	657	0.464772	Intron (uc003slp.1/4521, intron 3 of 4)	7	2282540	2290780	8241	1	4521	uc003slv.1	4146	ENSG00000106268	NUDT1	nudix hydrolase 1
chr7	2343397	2344258	862	0.416564	Intron (uc003slw.3/29886, intron 1 of 10)	7	2291405	2354099	62695	2	29886	uc003slw.3	9841	ENSG00000106266	SNX8	sorting nexin 8
chr7	2649553	2650182	630	0.447786	3' UTR	7	2671603	2704436	32834	1	80727	uc003smp.3	-21421	ENSG00000136295	TTYH3	tweety family member 3
chr7	2899707	2900623	917	0.468839	Distal Intergenic	7	2767741	2883959	116219	2	2768	uc011jwb.2	-15748	ENSG00000146535	GNA12	G protein subunit alpha 12
chr7	3735265	3735916	652	-0.498648	Intron (uc003smx.3/221935, intron 4 of 44)	7	4050598	4308631	258034	1	221935	uc010kso.3	-314682	ENSG00000146555	SDK1	sidekick cell adhesion molecule 1
chr7	4847893	4848512	620	0.590653	Intron (uc003sng.1/55698, intron 9 of 15)	7	4836687	4843699	7013	2	55698	uc003snh.1	-4194	ENSG00000157927	RADIL	Rap associating with DIL domain
chr7	4854496	4855031	536	0.515068	Exon (uc003sng.1/55698, exon 9 of 16)	7	4836687	4843699	7013	2	55698	uc003snh.1	-10797	ENSG00000157927	RADIL	Rap associating with DIL domain
chr7	5181017	5181771	755	0.414387	Promoter (2-3kb)	7	5160941	5184177	23237	2	645700	uc011jwf.1	2406	ENSG00000291037	ZNF890P	zinc finger protein 890, pseudogene
chr7	5655280	5656162	883	0.402284	Distal Intergenic	7	5642503	5646287	3785	1	6624	uc003sov.3	12777	ENSG00000075618	FSCN1	fascin actin-bundling protein 1
chr7	5814519	5815128	610	-0.425472	Intron (uc003sox.2/54476, intron 1 of 16)	7	5659672	5821361	161690	2	54476	uc003sox.2	6233	ENSG00000011275	RNF216	ring finger protein 216
chr7	5945571	5946245	675	-0.722368	Intron (uc003spf.3/51622, intron 7 of 14)	7	5938341	5965603	27263	1	51622	uc003spf.3	7230	ENSG00000122674	CCZ1	CCZ1 homolog, vacuolar protein trafficking and biogenesis associated
chr7	6849544	6850106	563	0.411024	Intron (uc003sqx.2/221960, intron 10 of 14)	7	6838566	6865926	27361	2	221960	uc003sqx.2	15820	ENSG00000146574	CCZ1B	CCZ1 homolog B, vacuolar protein trafficking and biogenesis associated
chr7	7424398	7425212	815	0.421108	Intron (uc003src.1/340267, intron 27 of 34)	7	7470850	7477093	6244	2	340267	uc003sre.1	51881	ENSG00000215018	COL28A1	collagen type XXVIII alpha 1 chain
chr7	7838836	7839380	545	-0.42718	Intron (uc011jxf.2/729852, intron 2 of 3)	7	7676575	7758238	81664	2	6119	uc003sri.3	-80598	ENSG00000106399	RPA3	replication protein A3
chr7	8046660	8047196	537	-0.48111	Intron (uc003srk.4/113263, intron 2 of 7)	7	8008374	8128709	120336	1	113263	uc003srk.4	38286	ENSG00000106415	GLCCI1	glucocorticoid induced 1
chr7	8078377	8079203	827	-0.406043	Intron (uc003srk.4/113263, intron 3 of 7)	7	8008374	8128709	120336	1	113263	uc003srk.4	70003	ENSG00000106415	GLCCI1	glucocorticoid induced 1
chr7	8218918	8219307	390	-0.444357	Intron (uc010ktr.3/3382, intron 5 of 13)	7	8152815	8275570	122756	2	3382	uc010ktr.3	56263	ENSG00000003147	ICA1	islet cell autoantigen 1
chr7	8227457	8228256	800	-0.636297	Intron (uc010ktr.3/3382, intron 5 of 13)	7	8152815	8275570	122756	2	3382	uc010ktr.3	47314	ENSG00000003147	ICA1	islet cell autoantigen 1
chr7	12296673	12297377	705	-0.539419	Distal Intergenic	7	12250848	12276890	26043	1	54664	uc011jxk.2	45825	ENSG00000106460	TMEM106B	transmembrane protein 106B
chr7	12845396	12846225	830	-0.405168	Distal Intergenic	7	12726911	12730558	3648	1	10124	uc021zzq.1	118485	ENSG00000122644	ARL4A	ADP ribosylation factor like GTPase 4A
chr7	19763418	19764010	593	-0.474372	Exon (uc003sur.3/256130, exon 4 of 5)	7	19735085	19748660	13576	2	221830	uc003sup.1	-14758	ENSG00000105849	POLR1F	RNA polymerase I subunit F
chr7	20088444	20089355	912	-0.408585	Distal Intergenic	7	20181539	20193154	11616	1	100874041	uc031swo.1	-92184	ENSG00000228598	MACC1-AS1	MACC1 antisense RNA 1
chr7	21393490	21394267	778	-0.479417	Distal Intergenic	7	21467689	21554151	86463	1	6671	uc003sva.3	-73422	ENSG00000105866	SP4	Sp4 transcription factor
chr7	22614841	22615493	653	-0.534351	Distal Intergenic	7	22602956	22613617	10662	1	100506178	uc003svi.2	11885	ENSG00000232759	STEAP1B-AS1	STEAP1B antisense RNA 1
chr7	22616403	22617205	803	-0.459472	Distal Intergenic	7	22602956	22613617	10662	1	100506178	uc003svi.2	13447	ENSG00000232759	STEAP1B-AS1	STEAP1B antisense RNA 1
chr7	22910447	22910897	451	0.647658	Distal Intergenic	7	22896232	22896305	74	1	692210	uc003svl.3	14215	ENSG00000221740	SNORD93	small nucleolar RNA, C/D box 93
chr7	25991363	25991978	616	0.471258	Promoter (1-2kb)	7	25989539	25989606	68	2	406940	uc011jzf.2	-1757	ENSG00000199085	MIR148A	microRNA 148a
chr7	26320275	26321078	804	-0.435599	Distal Intergenic	7	26331515	26413949	82435	1	29887	uc003sxx.3	-10437	ENSG00000086300	SNX10	sorting nexin 10
chr7	26393450	26394099	650	-0.485951	Intron (uc003sxx.3/29887, intron 2 of 6)	7	26400504	26413949	13446	1	29887	uc010kuv.3	-6405	ENSG00000086300	SNX10	sorting nexin 10
chr7	26908558	26909311	754	-0.477366	Intron (uc011jzj.2/8935, intron 2 of 13)	7	26706688	26904341	197654	2	8935	uc003syc.3	-4217	ENSG00000005020	SKAP2	src kinase associated phosphoprotein 2
chr7	27740086	27740698	613	-0.458125	Distal Intergenic	7	27565059	27702620	137562	2	11112	uc003szg.3	-37466	ENSG00000106049	HIBADH	3-hydroxyisobutyrate dehydrogenase
chr7	28128911	28129904	994	-0.524615	Intron (uc003szn.3/221895, intron 1 of 4)	7	28220076	28280996	60921	1	100128081	uc011jzq.2	-90172	NA	JAZF1-AS1	JAZF1 antisense RNA 1
chr7	28738504	28739124	621	-0.471079	Intron (uc003szo.3/9586, intron 4 of 9)	7	28725721	28865511	139791	1	9586	uc003szs.3	12783	ENSG00000146592	CREB5	cAMP responsive element binding protein 5
chr7	28911566	28912205	640	-0.568942	Distal Intergenic	7	28992974	28998029	5056	2	9865	uc003szt.3	85824	ENSG00000255690	TRIL	TLR4 interactor with leucine rich repeats
chr7	30128591	30129036	446	0.435225	Intron (uc003tan.3/84725, intron 12 of 12)	7	30174552	30199534	24983	1	222166	uc011kab.1	-45516	ENSG00000180354	MTURN	maturin, neural progenitor differentiation regulator homolog
chr7	30565035	30565701	667	0.49571	Intron (uc003tbd.3/401320, intron 2 of 3)	7	30536237	30544457	8221	2	79017	uc022abf.1	-20578	ENSG00000006625	GGCT	gamma-glutamylcyclotransferase
chr7	32546910	32547490	581	-0.4364	Intron (uc003tcv.1/23080, intron 1 of 15)	7	32535176	33079036	543861	1	23080	uc011kai.2	11734	ENSG00000105778	AVL9	AVL9 cell migration associated
chr7	33006584	33007408	825	-0.423786	Intron (uc011kai.2/23080, intron 10 of 11)	7	33014207	33016111	1905	1	11328	uc010kwm.3	-6799	ENSG00000122642	FKBP9	FKBP prolyl isomerase 9
chr7	35927547	35927928	382	-0.635886	Intron (uc010kxc.3/989, intron 9 of 12)	7	35871035	35946715	75681	1	989	uc011kav.2	56512	ENSG00000122545	SEPTIN7	septin 7
chr7	36219115	36219856	742	-0.476919	Intron (uc003tfa.3/80820, intron 2 of 7)	7	36192836	36341152	148317	1	80820	uc003tfa.3	26279	ENSG00000122547	EEPD1	endonuclease/exonuclease/phosphatase family domain containing 1
chr7	36399268	36399909	642	-0.46012	Intron (uc003tfc.2/23366, intron 1 of 5)	7	36363759	36406782	43024	2	23366	uc003tfc.2	6873	ENSG00000164542	MATCAP2	microtubule associated tyrosine carboxypeptidase 2
chr7	36771634	36772515	882	-0.478853	Distal Intergenic	7	36552549	36764154	211606	2	313	uc022abu.1	-7480	ENSG00000136250	AOAH	acyloxyacyl hydrolase
chr7	36907399	36908275	877	-0.472095	Intron (uc003tfi.2/9844, intron 5 of 6)	7	36958962	36959037	76	2	100302113	uc022abw.1	50762	ENSG00000221325	MIR1200	microRNA 1200
chr7	37105252	37106046	795	-0.42817	Intron (uc011kbc.2/9844, intron 12 of 18)	7	36892511	37025871	133361	2	9844	uc011kbb.2	-79381	ENSG00000155849	ELMO1	engulfment and cell motility 1
chr7	37666740	37667246	507	-0.447855	Distal Intergenic	7	37779996	37780913	918	1	353345	uc003tfm.1	-112750	ENSG00000187037	GPR141	G protein-coupled receptor 141
chr7	37699916	37700488	573	-0.460411	Distal Intergenic	7	37779996	37780913	918	1	353345	uc003tfm.1	-79508	ENSG00000187037	GPR141	G protein-coupled receptor 141
chr7	37795525	37796146	622	-0.437638	Intron (uc003tfl.3/uc003tfl.3, intron 2 of 3)	7	37779996	37780913	918	1	353345	uc003tfm.1	15529	ENSG00000187037	GPR141	G protein-coupled receptor 141
chr7	39814133	39814636	504	0.657088	Intron (uc003thf.3/349114, intron 3 of 11)	7	39773167	39834222	61056	1	349114	uc003thf.3	40966	NA	LINC00265	long intergenic non-protein coding RNA 265
chr7	41049633	41050088	456	-0.429198	Distal Intergenic	7	40833056	40900366	67311	1	79783	uc003thp.2	216577	ENSG00000175600	SUGCT	succinyl-CoA:glutarate-CoA transferase
chr7	41601855	41602539	685	-0.436124	Distal Intergenic	7	41733514	41752792	19279	1	285954	uc003ths.2	-130975	ENSG00000224116	INHBA-AS1	INHBA antisense RNA 1
chr7	41886976	41887932	957	-0.48939	Distal Intergenic	7	41728601	41742706	14106	2	3624	uc003thr.3	-144270	ENSG00000122641	INHBA	inhibin subunit beta A
chr7	42017733	42018330	598	0.431228	Exon (uc011kbg.2/2737, exon 10 of 14)	7	42000548	42192052	191505	2	2737	uc011kbg.2	173722	ENSG00000106571	GLI3	GLI family zinc finger 3
chr7	42975335	42975998	664	-0.618296	Exon (uc003tib.3/64983, exon 2 of 3)	7	42971939	42977453	5515	1	64983	uc003tib.3	3396	ENSG00000106591	MRPL32	mitochondrial ribosomal protein L32
chr7	44041300	44041799	500	-0.433967	Promoter (<=1kb)	7	44040489	44049723	9235	1	285955	uc003tjf.3	811	ENSG00000136206	SPDYE1	speedy/RINGO cell cycle regulator family member E1
chr7	44186742	44187632	891	0.421839	Exon (uc003tkj.1/2645, exon 8 of 11)	7	44178463	44180916	2454	2	58498	uc003tkg.3	-5826	ENSG00000106631	MYL7	myosin light chain 7
chr7	44428714	44429468	755	0.44792	Intron (uc010kye.3/23386, intron 6 of 6)	7	44256749	44365230	108482	2	816	uc010kyc.2	-63484	ENSG00000058404	CAMK2B	calcium/calmodulin dependent protein kinase II beta
chr7	44695723	44696354	632	-0.542265	5' UTR	7	44684926	44737096	52171	1	4967	uc003tlo.1	10797	ENSG00000105953	OGDH	oxoglutarate dehydrogenase
chr7	44697945	44698518	574	-0.414345	Intron (uc003tlm.3/4967, intron 4 of 8)	7	44684926	44737096	52171	1	4967	uc003tlo.1	13019	ENSG00000105953	OGDH	oxoglutarate dehydrogenase
chr7	45052934	45053644	711	-0.470731	Intron (uc003tmn.3/83605, intron 1 of 9)	7	45039787	45116069	76283	1	83605	uc003tmr.3	13147	ENSG00000136280	CCM2	CCM2 scaffold protein
chr7	48410922	48411731	810	-0.428847	Intron (uc003toq.2/154664, intron 32 of 61)	7	48416038	48684350	268313	1	154664	uc010kyt.1	-4307	ENSG00000179869	ABCA13	ATP binding cassette subfamily A member 13
chr7	65266014	65266703	690	0.510111	Distal Intergenic	7	65111924	65235797	123874	2	441242	uc003tud.2	-30217	ENSG00000290926	LINC03006	long intergenic non-protein coding RNA 3006
chr7	71445838	71446354	517	0.479339	Intron (uc003twa.4/83698, intron 4 of 5)	7	71244476	71802208	557733	2	83698	uc003twa.4	355854	ENSG00000183166	CALN1	calneuron 1
chr7	73385738	73386310	573	0.448668	Distal Intergenic	7	73442427	73470687	28261	1	2006	uc003tzm.1	-56117	ENSG00000049540	ELN	elastin
chr7	73529534	73530475	942	0.498537	Exon (uc003uaa.2/3984, exon 13 of 16)	7	73511410	73525770	14361	1	3984	uc003uac.1	18124	ENSG00000106683	LIMK1	LIM domain kinase 1
chr7	73949726	73950666	941	0.474312	Exon (uc003uap.3/9569, exon 11 of 27)	7	73920322	74016918	96597	1	9569	uc003uar.1	29404	ENSG00000006704	GTF2IRD1	GTF2I repeat domain containing 1
chr7	75472692	75473426	735	-0.448471	Distal Intergenic	7	75441114	75443092	1979	2	6369	uc011kga.2	-29600	ENSG00000106178	CCL24	C-C motif chemokine ligand 24
chr7	76110024	76110740	717	-0.447343	Promoter (<=1kb)	7	76109738	76135312	25575	1	113878	uc003ufj.4	286	ENSG00000091073	DTX2	deltex E3 ubiquitin ligase 2
chr7	76217357	76217881	525	-0.48449	Intron (uc003ufs.2/100133091, intron 2 of 2)	7	76178658	76257299	78642	1	100133091	uc003ufs.2	38699	ENSG00000290873	LINC03009	long intergenic non-protein coding RNA 3009
chr7	76873708	76874335	628	-0.562463	Intron (uc003uga.3/57639, intron 4 of 18)	7	76889285	76924521	35237	1	57639	uc010ldp.3	-14950	ENSG00000135205	CCDC146	coiled-coil domain containing 146
chr7	77418764	77419160	397	-0.505015	Distal Intergenic	7	77423045	77427747	4703	2	85025	uc003ugn.3	8587	ENSG00000135211	TMEM60	transmembrane protein 60
chr7	77495362	77495994	633	-0.520507	Intron (uc003ugo.4/57157, intron 2 of 8)	7	77469538	77586821	117284	1	57157	uc022agp.1	25824	ENSG00000006576	PHTF2	putative homeodomain transcription factor 2
chr7	77615756	77616594	839	0.566198	Distal Intergenic	7	77538110	77569776	31667	1	57157	uc010ldw.2	77646	ENSG00000006576	PHTF2	putative homeodomain transcription factor 2
chr7	86833297	86834033	737	-0.403905	Intron (uc003uio.3/79161, intron 1 of 3)	7	86821793	86825648	3856	1	9988	uc031sye.1	11504	ENSG00000135164	DMTF1	cyclin D binding myb like transcription factor 1
chr7	87492455	87493426	972	-0.470556	Intron (uc003uje.3/55972, intron 1 of 11)	7	87505544	87538856	33313	1	10926	uc003ujf.1	-12118	ENSG00000006634	DBF4	DBF4 zinc finger
chr7	87842506	87843293	788	-0.553675	Intron (uc003ujq.2/6717, intron 3 of 7)	7	87834432	87849399	14968	2	6717	uc003ujq.2	6106	ENSG00000075142	SRI	sorcin
chr7	87856435	87857190	756	-0.585333	Promoter (<=1kb)	7	87837518	87856308	18791	2	6717	uc011khh.2	-127	ENSG00000075142	SRI	sorcin
chr7	87898643	87899383	741	-0.687847	Distal Intergenic	7	87905744	87936228	30485	2	79689	uc003ujs.3	36845	ENSG00000127954	STEAP4	STEAP4 metalloreductase
chr7	87920786	87921583	798	-0.570614	Intron (uc003ujs.3/79689, intron 1 of 4)	7	87905744	87936228	30485	2	79689	uc003ujs.3	14645	ENSG00000127954	STEAP4	STEAP4 metalloreductase
chr7	90401515	90402295	781	-0.514384	Intron (uc003ukt.1/5218, intron 7 of 7)	7	90339176	90839904	500729	1	5218	uc011khl.1	62339	ENSG00000058091	CDK14	cyclin dependent kinase 14
chr7	91606279	91607133	855	0.482879	Intron (uc003uld.4/10142, intron 2 of 6)	7	91630162	91739987	109826	1	10142	uc003uli.3	-23029	ENSG00000127914	AKAP9	A-kinase anchoring protein 9
chr7	91987372	91988049	678	-0.46802	Intron (uc003ulw.2/54467, intron 9 of 19)	7	92000791	92030698	29908	1	54467	uc010lew.1	-12742	ENSG00000001629	ANKIB1	ankyrin repeat and IBR domain containing 1
chr7	92862724	92863523	800	-0.480708	Promoter (1-2kb)	7	92861653	92990435	128783	1	55610	uc011khz.3	1071	ENSG00000004766	VPS50	VPS50 subunit of EARP/GARPII complex
chr7	95732764	95733596	833	0.445346	Distal Intergenic	7	95848974	95849068	95	2	693176	uc022aho.1	115472	ENSG00000208025	MIR591	microRNA 591
chr7	97746335	97747255	921	-0.403245	Intron (uc003upd.2/22853, intron 1 of 13)	7	97736197	97838944	102748	1	22853	uc003upd.2	10138	ENSG00000164715	LMTK2	lemur tyrosine kinase 2
chr7	98846326	98846800	475	-0.439212	Distal Intergenic	7	98870924	98895594	24671	1	84176	uc003upw.3	-24124	ENSG00000002079	MYH16	myosin heavy chain 16 pseudogene
chr7	98900480	98901070	591	0.410633	Distal Intergenic	7	98923496	98963885	40390	1	10552	uc003upx.2	-22426	ENSG00000241685	ARPC1A	actin related protein 2/3 complex subunit 1A
chr7	99887277	99887839	563	0.410983	Distal Intergenic	7	99809017	99869855	60839	2	352954	uc010lgu.2	-17422	ENSG00000291122	CASTOR3P	CASTOR family member 3, pseudogene
chr7	100465595	100466586	992	0.415765	Promoter (<=1kb)	7	100464950	100471076	6127	1	7205	uc022aiv.1	645	ENSG00000087077	TRIP6	thyroid hormone receptor interactor 6
chr7	100743804	100744614	811	0.401883	Distal Intergenic	7	100728786	100735010	6225	1	81844	uc003uxr.3	15018	ENSG00000169871	TRIM56	tripartite motif containing 56
chr7	100771579	100772560	982	0.517049	Promoter (1-2kb)	7	100770370	100782547	12178	1	5054	uc011kkj.3	1209	ENSG00000106366	SERPINE1	serpin family E member 1
chr7	100827053	100827783	731	0.425919	Distal Intergenic	7	100816985	100823557	6573	2	375607	uc003uyb.1	-3496	ENSG00000167011	NAT16	N-acetyltransferase 16 (putative)
chr7	101021976	101022631	656	0.450559	Intron (uc003uyo.1/136227, intron 1 of 12)	7	101006122	101202304	196183	1	136227	uc031syp.1	15854	ENSG00000160963	COL26A1	collagen type XXVI alpha 1 chain
chr7	102607243	102607989	747	0.608487	Intron (uc010liq.1/222235, intron 2 of 7)	7	102553344	102585556	32213	1	10234	uc003vau.3	53899	ENSG00000128606	LRRC17	leucine rich repeat containing 17
chr7	104958286	104958850	565	0.451051	Intron (uc003vcv.4/6733, intron 2 of 15)	7	104756821	104939226	182406	2	6733	uc003vcu.4	-19060	ENSG00000135250	SRPK2	SRSF protein kinase 2
chr7	105082298	105083076	779	-0.410373	Distal Intergenic	7	104773451	105039798	266348	2	6733	uc003vcw.1	-42500	ENSG00000135250	SRPK2	SRSF protein kinase 2
chr7	105178025	105178914	890	0.4482	Intron (uc003vda.1/60561, intron 3 of 14)	7	105172532	105208124	35593	1	60561	uc010ljj.1	5493	ENSG00000135249	RINT1	RAD50 interactor 1
chr7	105785532	105786477	946	0.462042	Distal Intergenic	7	105730814	105753093	22280	2	6856	uc003vdp.4	-32439	ENSG00000008282	SYPL1	synaptophysin like 1
chr7	105824163	105825092	930	-0.501242	Distal Intergenic	7	105730814	105753093	22280	2	6856	uc003vdp.4	-71070	ENSG00000008282	SYPL1	synaptophysin like 1
chr7	106157892	106158438	547	0.465877	Intron (uc003vds.3/uc003vds.3, intron 3 of 4)	7	106297211	106301634	4424	2	168455	uc003vdt.3	143196	ENSG00000253276	CCDC71L	coiled-coil domain containing 71 like
chr7	106363231	106363717	487	0.440315	Intron (uc003vds.3/uc003vds.3, intron 2 of 4)	7	106297211	106301634	4424	2	168455	uc003vdt.3	-61597	ENSG00000253276	CCDC71L	coiled-coil domain containing 71 like
chr7	106436738	106437367	630	0.453106	Distal Intergenic	7	106505723	106547592	41870	1	5294	uc003vdv.4	-68356	ENSG00000105851	PIK3CG	phosphatidylinositol-4,5-bisphosphate 3-kinase catalytic subunit gamma
chr7	107067198	107067785	588	0.507614	Intron (uc003vec.2/10466, intron 6 of 21)	7	107110502	107116125	5624	1	2845	uc003vef.3	-42717	ENSG00000172209	GPR22	G protein-coupled receptor 22
chr7	107284622	107285412	791	-0.454261	Distal Intergenic	7	107301080	107358252	57173	1	5172	uc003vep.3	-15668	ENSG00000091137	SLC26A4	solute carrier family 26 member 4
chr7	107548260	107549086	827	-0.445515	Intron (uc010ljm.1/1738, intron 8 of 8)	7	107531586	107561643	30058	1	1738	uc011kmi.2	16674	ENSG00000091140	DLD	dihydrolipoamide dehydrogenase
chr7	108838460	108839229	770	0.533288	Distal Intergenic	7	108524038	108524637	600	2	154907	uc003vfo.3	-313823	ENSG00000205174	LINC02903	long intergenic non-protein coding RNA 2903
chr7	111715331	111715766	436	-0.480605	Intron (uc003vfx.3/9732, intron 1 of 51)	7	111366164	111846462	480299	2	9732	uc003vfx.3	130696	ENSG00000128512	DOCK4	dedicator of cytokinesis 4
chr7	111722425	111722808	384	-0.447249	Intron (uc003vfx.3/9732, intron 1 of 51)	7	111366164	111846462	480299	2	9732	uc003vfx.3	123654	ENSG00000128512	DOCK4	dedicator of cytokinesis 4
chr7	112051550	112052399	850	-0.429542	Distal Intergenic	7	112063199	112117258	54060	1	3475	uc003vgh.3	-10800	ENSG00000006652	IFRD1	interferon related developmental regulator 1
chr7	112424636	112425103	468	-0.673916	5' UTR	7	112405787	112430478	24692	2	64418	uc003vgn.3	5375	ENSG00000146802	TMEM168	transmembrane protein 168
chr7	115571108	115571619	512	0.420194	Distal Intergenic	7	115575202	115608367	33166	2	22797	uc003vhm.2	36748	ENSG00000105967	TFEC	transcription factor EC
chr7	115666750	115667597	848	0.428283	Intron (uc003vhj.2/22797, intron 1 of 7)	7	115575202	115670867	95666	2	22797	uc003vhj.2	3270	ENSG00000105967	TFEC	transcription factor EC
chr7	115854896	115855490	595	-0.403204	Intron (uc011kmx.2/26136, intron 1 of 2)	7	115850547	115898837	48291	1	26136	uc011kmy.2	4349	ENSG00000135269	TES	testin LIM domain protein
chr7	116542820	116543659	840	-0.495483	Intron (uc003vil.3/830, intron 4 of 9)	7	116502563	116559313	56751	1	830	uc011knk.2	40257	ENSG00000198898	CAPZA2	capping actin protein of muscle Z-line subunit alpha 2
chr7	116582007	116582526	520	0.404732	Distal Intergenic	7	116593381	116863961	270581	1	7982	uc003vin.3	-10855	ENSG00000004866	ST7	suppression of tumorigenicity 7
chr7	116609755	116610380	626	-0.489654	Intron (uc003vin.3/7982, intron 1 of 15)	7	116592501	116594388	1888	2	93653	uc003vim.4	-15367	ENSG00000227199	ST7-AS1	ST7 antisense RNA 1
chr7	120450372	120450975	604	-0.474077	5' UTR	7	120427374	120454214	26841	2	23554	uc010lkj.3	3239	ENSG00000106025	TSPAN12	tetraspanin 12
chr7	120646616	120647574	959	-0.440275	Intron (uc003vjq.4/79974, intron 2 of 22)	7	120629445	120901972	272528	1	79974	uc003vjs.4	17171	ENSG00000106034	CPED1	cadherin like and PC-esterase domain containing 1
chr7	121159451	121160316	866	0.41687	Distal Intergenic	7	120988905	121036422	47518	2	10447	uc010lkm.3	-123029	ENSG00000196937	FAM3C	FAM3 metabolism regulating signaling molecule C
chr7	127354898	127355627	730	-0.411677	Intron (uc003vmi.3/27044, intron 9 of 23)	7	127358650	127732659	374010	1	27044	uc010lle.3	-3023	ENSG00000197157	SND1	staphylococcal nuclease and tudor domain containing 1
chr7	127366184	127366848	665	-0.415415	Intron (uc003vmi.3/27044, intron 10 of 23)	7	127358650	127732659	374010	1	27044	uc010lle.3	7534	ENSG00000197157	SND1	staphylococcal nuclease and tudor domain containing 1
chr7	127590123	127590725	603	-0.426687	Intron (uc003vmi.3/27044, intron 15 of 23)	7	127637562	127640130	2569	1	27099	uc003vmj.2	-46837	ENSG00000279078	SND1-IT1	SND1 intronic transcript 1
chr7	127665367	127665765	399	-0.462529	Intron (uc003vmi.3/27044, intron 16 of 23)	7	127667124	127671002	3879	2	64101	uc003vmk.3	5237	ENSG00000128594	LRRC4	leucine rich repeat containing 4
chr7	128997405	128998353	949	0.505486	Intron (uc003vot.3/23382, intron 1 of 16)	7	129007964	129070052	62089	1	23382	uc003vov.3	-9611	ENSG00000158467	AHCYL2	adenosylhomocysteinase like 2
chr7	129077556	129078209	654	0.701704	Intron (uc003vow.3/57464, intron 1 of 19)	7	129074274	129128239	53966	1	57464	uc011koy.2	3282	ENSG00000128578	STRIP2	striatin interacting protein 2
chr7	129358937	129359756	820	-0.505433	Intron (uc003voz.3/4899, intron 9 of 10)	7	129396106	129396216	111	1	100885864	uc031szc.1	-36350	ENSG00000212238	RNA5SP244	RNA, 5S ribosomal pseudogene 244
chr7	129514541	129514887	347	-0.574512	Intron (uc022aln.1/7328, intron 3 of 6)	7	129470573	129592783	122211	2	7328	uc022aln.1	77896	ENSG00000186591	UBE2H	ubiquitin conjugating enzyme E2 H
chr7	132682604	132683310	707	-0.459559	Intron (uc003vre.3/54927, intron 3 of 7)	7	132469623	132766828	297206	2	54927	uc003vre.3	83518	ENSG00000106554	CHCHD3	coiled-coil-helix-coiled-coil-helix domain containing 3
chr7	132693945	132694722	778	-0.456991	Intron (uc003vre.3/54927, intron 3 of 7)	7	132469623	132766828	297206	2	54927	uc003vre.3	72106	ENSG00000106554	CHCHD3	coiled-coil-helix-coiled-coil-helix domain containing 3
chr7	133029167	133029567	401	-0.401918	Intron (uc003vri.3/60412, intron 5 of 8)	7	132938121	133750513	812393	1	60412	uc011kpo.2	91046	ENSG00000131558	EXOC4	exocyst complex component 4
chr7	134516467	134516998	532	0.436151	Intron (uc003vry.3/800, intron 1 of 10)	7	134464164	134655480	191317	1	800	uc011kpt.2	52303	ENSG00000122786	CALD1	caldesmon 1
chr7	134882715	134883411	697	0.430607	5' UTR	7	134868590	134891954	23365	2	29062	uc010lmq.2	8543	ENSG00000105875	WDR91	WD repeat domain 91
chr7	134975943	134976511	569	0.489904	Distal Intergenic	7	134916731	134943244	26514	1	346673	uc011kpx.2	59212	ENSG00000146857	STRA8	stimulated by retinoic acid 8
chr7	135243648	135244166	519	-0.416333	Promoter (<=1kb)	7	135242662	135333499	90838	1	23165	uc003vsw.3	986	ENSG00000155561	NUP205	nucleoporin 205
chr7	135273621	135274210	590	-0.593542	Intron (uc003vsw.3/23165, intron 10 of 42)	7	135242662	135333499	90838	1	23165	uc003vsw.3	30959	ENSG00000155561	NUP205	nucleoporin 205
chr7	136615088	136615670	583	0.439481	Intron (uc003vtf.1/1129, intron 2 of 3)	7	136587914	136588041	128	1	574443	uc022amd.1	27174	ENSG00000207597	MIR490	microRNA 490
chr7	138506056	138507042	987	0.477677	Distal Intergenic	7	138391039	138482941	91903	2	50617	uc003vuh.3	-23115	ENSG00000105929	ATP6V0A4	ATPase H+ transporting V0 subunit a4
chr7	139564645	139565426	782	-0.435777	Intron (uc003vvh.3/6916, intron 5 of 16)	7	139529111	139613828	84718	1	6916	uc011kqx.1	35534	ENSG00000059377	TBXAS1	thromboxane A synthase 1
chr7	139801537	139802419	883	-0.653374	Exon (uc010lng.3/80853, exon 4 of 13)	7	139784546	139819019	34474	2	80853	uc010lng.3	16600	ENSG00000006459	KDM7A	lysine demethylase 7A
chr7	139928702	139929616	915	-0.516151	Distal Intergenic	7	139877061	139879440	2380	1	100134229	uc011kqy.2	51641	ENSG00000260231	KDM7A-DT	KDM7A divergent transcript
chr7	140000284	140001052	769	-0.492292	Distal Intergenic	7	140033552	140098311	64760	2	84255	uc003vvo.3	97259	ENSG00000157800	SLC37A3	solute carrier family 37 member 3
chr7	140003442	140004270	829	-0.489244	Distal Intergenic	7	140033552	140098311	64760	2	84255	uc003vvo.3	94041	ENSG00000157800	SLC37A3	solute carrier family 37 member 3
chr7	140014505	140015302	798	-0.540248	Distal Intergenic	7	140033552	140098311	64760	2	84255	uc003vvo.3	83009	ENSG00000157800	SLC37A3	solute carrier family 37 member 3
chr7	140089847	140090562	716	-0.513426	Intron (uc003vvo.3/84255, intron 1 of 14)	7	140033552	140098311	64760	2	84255	uc003vvo.3	7749	ENSG00000157800	SLC37A3	solute carrier family 37 member 3
chr7	140208924	140209608	685	0.521765	Distal Intergenic	7	140155983	140179369	23387	2	23608	uc003vvv.4	-29555	ENSG00000133606	MKRN1	makorin ring finger protein 1
chr7	141727250	141727694	445	-0.552204	Exon (uc003vwy.3/8972, exon 10 of 48)	7	141695679	141806547	110869	1	8972	uc003vwy.3	31571	ENSG00000257335	MGAM	maltase-glucoamylase
chr7	142012105	142012873	769	0.460383	Intron (uc011kro.1/uc011kro.1, intron 2 of 2)	7	141968101	141972068	3968	2	730441	uc003vxd.3	-40037	NA	NA	NA
chr7	142013593	142014211	619	0.472193	Intron (uc011kro.1/uc011kro.1, intron 2 of 2)	7	141968101	141972068	3968	2	730441	uc003vxd.3	-41525	NA	NA	NA
chr7	142099309	142099871	563	0.452584	Exon (uc022and.1/uc022and.1, exon 1 of 1)	7	141968101	141972068	3968	2	730441	uc003vxd.3	-127241	NA	NA	NA
chr7	142160562	142161183	622	0.437109	Intron (uc011kro.1/uc011kro.1, intron 2 of 2)	7	141968101	141972068	3968	2	730441	uc003vxd.3	-188494	NA	NA	NA
chr7	142487673	142488339	667	0.425371	Intron (uc003vzp.2/uc003vzp.2, intron 2 of 2)	7	142479909	142481378	1470	1	154754	uc011ksr.1	7764	NA	PRSS3P2	PRSS3 pseudogene 2
chr7	142623824	142624470	647	-0.509022	Intron (uc003wby.1/56302, intron 7 of 14)	7	142605648	142630820	25173	2	56302	uc003wby.1	6350	ENSG00000127412	TRPV5	transient receptor potential cation channel subfamily V member 5
chr7	144509430	144510145	716	-0.424955	Intron (uc003weq.3/27010, intron 2 of 8)	7	144149034	144533146	384113	2	27010	uc003weq.3	23001	ENSG00000196511	TPK1	thiamin pyrophosphokinase 1
chr7	146263166	146263951	786	0.513706	Intron (uc003weu.2/26047, intron 1 of 23)	7	146643908	146643927	20	1	100847078	uc031szo.1	-379957	ENSG00000265470	MIR548AQ	microRNA 548aq
chr7	149277700	149278631	932	-0.505482	Intron (uc003wfx.2/79970, intron 3 of 7)	7	149244245	149321881	77637	2	79970	uc003wfx.2	43250	ENSG00000291118	ZNF767P	zinc finger family member 767, pseudogene
chr7	150109017	150109488	472	0.633995	Exon (uc003whg.3/728743, exon 2 of 2)	7	150102840	150109558	6719	1	728743	uc011kut.2	6177	ENSG00000284691	LOC728743	zinc finger domain-containing protein LOC728743
chr7	150141313	150141848	536	0.459073	Intron (uc003whi.1/285972, intron 2 of 3)	7	150147962	150176483	28522	1	155038	uc003whj.3	-6114	ENSG00000171115	GIMAP8	GTPase, IMAP family member 8
chr7	151151118	151151783	666	0.548057	Distal Intergenic	7	151127056	151137899	10844	2	155051	uc003wkg.3	-13219	ENSG00000127377	CRYGN	crystallin gamma N
chr7	152020740	152021301	562	-0.422177	Intron (uc003wla.3/58508, intron 3 of 58)	7	151832010	151935989	103980	2	58508	uc003wkz.3	-84751	ENSG00000055609	KMT2C	lysine methyltransferase 2C
chr7	152240590	152241162	573	0.526895	Distal Intergenic	7	152161209	152162630	1422	1	100128822	uc011kvo.2	79381	ENSG00000261455	LINC01003	long intergenic non-protein coding RNA 1003
chr7	152278783	152279297	515	0.520375	Distal Intergenic	7	152343587	152373250	29664	2	7516	uc003wld.3	93953	ENSG00000196584	XRCC2	X-ray repair cross complementing 2
chr7	152316735	152317177	443	0.458841	Distal Intergenic	7	152343587	152373250	29664	2	7516	uc003wld.3	56073	ENSG00000196584	XRCC2	X-ray repair cross complementing 2
chr7	152461374	152461794	421	0.429859	Intron (uc003wle.2/57180, intron 1 of 11)	7	152456834	152552464	95631	1	57180	uc011kvp.2	4540	ENSG00000133627	ACTR3B	actin related protein 3B
chr7	152492681	152493216	536	0.415131	Intron (uc003wle.2/57180, intron 2 of 11)	7	152456834	152552464	95631	1	57180	uc011kvp.2	35847	ENSG00000133627	ACTR3B	actin related protein 3B
chr7	152511655	152512214	560	0.502676	Exon (uc003wle.2/57180, exon 5 of 12)	7	152456834	152552464	95631	1	57180	uc011kvp.2	54821	ENSG00000133627	ACTR3B	actin related protein 3B
chr7	152559588	152560025	438	0.432116	Distal Intergenic	7	152456834	152552464	95631	1	57180	uc011kvp.2	102754	ENSG00000133627	ACTR3B	actin related protein 3B
chr7	155446815	155447248	434	-0.41549	Intron (uc003wme.3/155435, intron 1 of 5)	7	155437203	155574179	136977	1	155435	uc010lqk.1	9612	ENSG00000184863	RBM33	RNA binding motif protein 33
chr7	155786315	155787019	705	0.491535	Distal Intergenic	7	155595558	155604967	9410	2	6469	uc003wmk.1	-181348	ENSG00000164690	SHH	sonic hedgehog signaling molecule
chr7	155788001	155788386	386	0.860091	Distal Intergenic	7	155595558	155604967	9410	2	6469	uc003wmk.1	-183034	ENSG00000164690	SHH	sonic hedgehog signaling molecule
chr7	155810564	155811214	651	0.562379	Distal Intergenic	7	155595558	155604967	9410	2	6469	uc003wmk.1	-205597	ENSG00000164690	SHH	sonic hedgehog signaling molecule
chr7	156516028	156516916	889	-0.44772	Exon (uc003wmv.4/64327, exon 12 of 13)	7	156473570	156589186	115617	2	64327	uc003wmv.4	72270	ENSG00000105983	LMBR1	limb development membrane protein 1
chr7	156852878	156853371	494	-0.458581	Distal Intergenic	7	156803551	156809118	5568	1	645249	uc003wne.2	49327	ENSG00000243479	MNX1-AS1	MNX1 antisense RNA 1 (head to head)
chr7	158396894	158397417	524	0.475433	Distal Intergenic	7	158384308	158384388	81	1	100847032	uc031szv.1	12586	ENSG00000265598	MIR5707	microRNA 5707
chr8	8118826	8119660	835	-0.436005	Distal Intergenic	8	8086092	8102387	16296	1	286042	uc003wsf.4	32734	ENSG00000291049	FAM86B3P	family with sequence similarity 86, member A pseudogene
chr8	8579253	8580235	983	-0.582129	Distal Intergenic	8	8559666	8561617	1952	1	137075	uc003wsi.3	19587	ENSG00000253958	CLDN23	claudin 23
chr8	10045860	10046425	566	-0.631045	Intron (uc003wsx.3/4482, intron 1 of 5)	8	9953066	10286401	333336	1	4482	uc003wsz.3	92794	ENSG00000175806	MSRA	methionine sulfoxide reductase A
chr8	10059849	10060654	806	-0.425079	Intron (uc003wsx.3/4482, intron 1 of 5)	8	9953066	10286401	333336	1	4482	uc003wsz.3	106783	ENSG00000175806	MSRA	methionine sulfoxide reductase A
chr8	10966039	10966586	548	0.569836	Intron (uc003wtk.1/286046, intron 1 of 2)	8	10892716	10892812	97	2	693183	uc022arw.1	-73227	ENSG00000207600	MIR598	microRNA 598
chr8	11151578	11152484	907	0.419191	Intron (uc003wtm.3/66036, intron 1 of 9)	8	11142655	11185654	43000	1	66036	uc011kxa.2	8923	ENSG00000104643	MTMR9	myotubularin related protein 9
chr8	11676581	11677309	729	-0.422117	Intron (uc003wuh.3/2222, intron 3 of 7)	8	11666653	11696818	30166	1	2222	uc011kxk.2	9928	ENSG00000079459	FDFT1	farnesyl-diphosphate farnesyltransferase 1
chr8	12662147	12662999	853	0.582226	Intron (uc031tak.1/101409254, intron 1 of 1)	8	12623571	12668910	45340	2	340357	uc003wwe.4	5911	ENSG00000254813	LINC03019	long intergenic non-protein coding RNA 3019
chr8	16461877	16462620	744	-0.4534	Distal Intergenic	8	16850334	16859674	9341	2	26281	uc003wxc.1	397054	ENSG00000078579	FGF20	fibroblast growth factor 20
chr8	18075306	18075880	575	-0.404299	Intron (uc010ltd.3/9, intron 3 of 4)	8	18079177	18081198	2022	1	9	uc011kyl.2	-3297	ENSG00000171428	NAT1	N-acetyltransferase 1
chr8	18925589	18926502	914	0.416944	Distal Intergenic	8	18384813	18871196	486384	2	23362	uc003wza.3	-54393	ENSG00000156011	PSD3	pleckstrin and Sec7 domain containing 3
chr8	19462839	19463271	433	-0.428291	Promoter (2-3kb)	8	19297341	19460056	162716	2	55790	uc003wzh.2	-2783	ENSG00000147408	CSGALNACT1	chondroitin sulfate N-acetylgalactosaminyltransferase 1
chr8	19603062	19603594	533	-0.596135	Intron (uc011kyp.2/55790, intron 1 of 8)	8	19261672	19615382	353711	2	55790	uc011kyp.2	11788	ENSG00000147408	CSGALNACT1	chondroitin sulfate N-acetylgalactosaminyltransferase 1
chr8	19748647	19749305	659	-0.603091	Distal Intergenic	8	19796582	19824770	28189	1	4023	uc003wzk.4	-47277	ENSG00000175445	LPL	lipoprotein lipase
chr8	20071743	20072569	827	-0.579756	Exon (uc003wzp.3/526, exon 10 of 14)	8	20054704	20079207	24504	1	526	uc003wzp.3	17039	ENSG00000147416	ATP6V1B2	ATPase H+ transporting V1 subunit B2
chr8	20374921	20375875	955	0.488352	Distal Intergenic	8	20133284	20147969	14686	1	100874051	uc022aso.2	241637	ENSG00000253733	LZTS1-AS1	LZTS1 antisense RNA 1
chr8	20828697	20829324	628	0.649435	Promoter (2-3kb)	8	20831497	20852630	21134	1	286114	uc022asp.1	-2173	ENSG00000253199	LINC02153	long intergenic non-protein coding RNA 2153
chr8	23016075	23016737	663	-0.436547	Intron (uc003xcz.2/8793, intron 1 of 8)	8	22993101	23021543	28443	2	8793	uc003xcz.2	4806	ENSG00000173530	TNFRSF10D	TNF receptor superfamily member 10d
chr8	23161651	23162380	730	0.409422	Intron (uc010lty.1/4017, intron 3 of 5)	8	23154410	23177565	23156	2	4017	uc010lty.1	15185	ENSG00000134013	LOXL2	lysyl oxidase like 2
chr8	25064116	25064777	662	-0.609191	Intron (uc003xef.3/80005, intron 1 of 10)	8	25042287	25270619	228333	1	80005	uc003xeg.3	21829	ENSG00000147459	DOCK5	dedicator of cytokinesis 5
chr8	26151012	26151461	450	-0.503713	Promoter (<=1kb)	8	26150732	26230195	79464	1	5520	uc011laf.2	280	ENSG00000221914	PPP2R2A	protein phosphatase 2 regulatory subunit Balpha
chr8	26225414	26226085	672	-0.40154	Intron (uc003xek.3/5520, intron 10 of 10)	8	26240523	26270644	30122	1	665	uc003xex.1	-14438	ENSG00000104765	BNIP3L	BCL2 interacting protein 3 like
chr8	26331765	26332196	432	-0.43331	Distal Intergenic	8	26362196	26371483	9288	2	10687	uc003xez.2	39287	ENSG00000240694	PNMA2	PNMA family member 2
chr8	26376001	26376532	532	-0.448565	Intron (uc003xfa.3/1808, intron 1 of 13)	8	26371709	26515693	143985	1	1808	uc003xfa.3	4292	ENSG00000092964	DPYSL2	dihydropyrimidinase like 2
chr8	27391537	27392520	984	0.425137	Intron (uc010lut.2/2053, intron 12 of 13)	8	27362461	27375589	13129	1	2053	uc011lam.1	29076	ENSG00000120915	EPHX2	epoxide hydrolase 2
chr8	27523753	27524375	623	0.502655	Intron (uc003xga.1/51435, intron 5 of 5)	8	27491577	27534286	42710	1	51435	uc003xgb.1	32176	ENSG00000168077	SCARA3	scavenger receptor class A member 3
chr8	28207434	28208076	643	0.415631	Exon (uc003xgq.3/55893, exon 8 of 10)	8	28196165	28197725	1561	1	5368	uc011lau.1	11269	ENSG00000168081	PNOC	prepronociceptin
chr8	29577575	29578259	685	0.470538	Distal Intergenic	8	29578776	29605625	26850	2	619351	uc003xhn.3	27366	ENSG00000251191	LINC00589	long intergenic non-protein coding RNA 589
chr8	30482625	30483102	478	-0.502603	Intron (uc003xig.3/2961, intron 3 of 7)	8	30496117	30503469	7353	1	100507341	uc022atn.1	-13015	ENSG00000253457	SMIM18	small integral membrane protein 18
chr8	33032497	33033163	667	0.42981	Distal Intergenic	8	33228344	33313413	85070	2	84750	uc003xjc.3	280250	ENSG00000172728	FUT10	fucosyltransferase 10
chr8	33071550	33072313	764	0.556317	Distal Intergenic	8	33228344	33313413	85070	2	84750	uc003xjc.3	241100	ENSG00000172728	FUT10	fucosyltransferase 10
chr8	38230620	38231307	688	-0.498253	Intron (uc003xli.3/54904, intron 1 of 23)	8	38132561	38239790	107230	2	54904	uc003xli.3	8483	ENSG00000147548	NSD3	nuclear receptor binding SET domain protein 3
chr8	38289166	38290007	842	-0.405741	Intron (uc011lbu.2/2260, intron 3 of 18)	8	38277051	38285962	8912	2	2260	uc011lbr.2	-3204	ENSG00000077782	FGFR1	fibroblast growth factor receptor 1
chr8	41416275	41417156	882	-0.416412	Distal Intergenic	8	41435707	41482520	46814	1	137964	uc003xnz.2	-18551	ENSG00000158669	GPAT4	glycerol-3-phosphate acyltransferase 4
chr8	41607456	41608446	991	0.466002	Intron (uc010lxa.1/157848, intron 1 of 2)	8	41503829	41643385	139557	2	157848	uc010lxa.1	34939	ENSG00000165066	NKX6-3	NK6 homeobox 3
chr8	41999984	42000607	624	0.417959	Distal Intergenic	8	42010464	42028701	18238	1	10947	uc003xoo.3	-9857	ENSG00000070718	AP3M2	adaptor related protein complex 3 subunit mu 2
chr8	42115136	42115772	637	-0.411789	Distal Intergenic	8	42128820	42174729	45910	1	3551	uc003xov.3	-13048	ENSG00000104365	IKBKB	inhibitor of nuclear factor kappa B kinase subunit beta
chr8	42738893	42739435	543	-0.583575	Intron (uc011lcx.2/81790, intron 2 of 5)	8	42751340	42751418	79	2	100616115	uc022aum.1	11983	ENSG00000284062	MIR4469	microRNA 4469
chr8	42941027	42941507	481	0.439464	Downstream (<=300bp)	8	42948649	42978323	29675	1	84197	uc003xpw.3	-7142	ENSG00000185900	POMK	protein O-mannose kinase
chr8	48216123	48216641	519	-0.476281	Intron (uc011lcz.2/23514, intron 5 of 7)	8	48206456	48625749	419294	1	23514	uc011lde.1	9667	ENSG00000164808	SPIDR	scaffold protein involved in DNA repair
chr8	48223775	48224465	691	-0.43085	Intron (uc011lcz.2/23514, intron 5 of 7)	8	48206456	48625749	419294	1	23514	uc011lde.1	17319	ENSG00000164808	SPIDR	scaffold protein involved in DNA repair
chr8	48269791	48270208	418	-0.420497	Intron (uc011lcz.2/23514, intron 5 of 7)	8	48206456	48625749	419294	1	23514	uc011lde.1	63335	ENSG00000164808	SPIDR	scaffold protein involved in DNA repair
chr8	48296849	48297423	575	-0.482637	Intron (uc011lcz.2/23514, intron 5 of 7)	8	48352885	48648563	295679	1	23514	uc010lxt.3	-55462	ENSG00000164808	SPIDR	scaffold protein involved in DNA repair
chr8	48441180	48442133	954	-0.413791	Intron (uc011lcz.2/23514, intron 7 of 7)	8	48352885	48648563	295679	1	23514	uc010lxt.3	88295	ENSG00000164808	SPIDR	scaffold protein involved in DNA repair
chr8	48753374	48754299	926	0.415467	Intron (uc003xqi.3/5591, intron 55 of 86)	8	48649476	48650726	1251	2	1052	uc003xqh.1	-102648	ENSG00000221869	CEBPD	CCAAT enhancer binding protein delta
chr8	53543377	53543940	564	-0.509525	Intron (uc003xre.4/9821, intron 20 of 23)	8	53446597	53478021	31425	2	389658	uc011ldt.2	-65356	ENSG00000196711	ALKAL1	ALK and LTK ligand 1
chr8	53639688	53640172	485	-0.451588	Distal Intergenic	8	53535018	53627026	92009	2	9821	uc003xrf.4	-12662	ENSG00000023287	RB1CC1	RB1 inducible coiled-coil 1
chr8	55133749	55134552	804	0.463963	Distal Intergenic	8	55047781	55061074	13294	1	29088	uc003xsa.2	85968	ENSG00000137547	MRPL15	mitochondrial ribosomal protein L15
chr8	59330035	59330859	825	-0.525081	Intron (uc003xtl.3/137886, intron 2 of 7)	8	59323823	59364060	40238	1	137886	uc003xtl.3	6212	ENSG00000215114	UBXN2B	UBX domain protein 2B
chr8	59344953	59345541	589	-0.406721	Intron (uc003xtl.3/137886, intron 3 of 7)	8	59323823	59364060	40238	1	137886	uc003xtl.3	21130	ENSG00000215114	UBXN2B	UBX domain protein 2B
chr8	59681467	59682038	572	0.418028	Distal Intergenic	8	59496064	59572404	76341	2	8439	uc003xtt.3	-109063	ENSG00000035681	NSMAF	neutral sphingomyelinase activation associated factor
chr8	61615513	61616487	975	-0.554059	Intron (uc003xue.3/55636, intron 1 of 37)	8	61591324	61780586	189263	1	55636	uc003xue.3	24189	ENSG00000171316	CHD7	chromodomain helicase DNA binding protein 7
chr8	61621184	61621795	612	-0.461362	Intron (uc003xue.3/55636, intron 1 of 37)	8	61591324	61780586	189263	1	55636	uc003xue.3	29860	ENSG00000171316	CHD7	chromodomain helicase DNA binding protein 7
chr8	64089560	64090410	851	-0.502443	Intron (uc003xuy.4/253943, intron 3 of 5)	8	64081562	64125346	43785	1	253943	uc031tbi.1	7998	ENSG00000185728	YTHDF3	YTH N6-methyladenosine RNA binding protein F3
chr8	66681193	66682153	961	-0.513823	Intron (uc003xvp.3/5150, intron 3 of 12)	8	66626569	66701329	74761	2	5150	uc003xvp.3	19176	ENSG00000205268	PDE7A	phosphodiesterase 7A
chr8	68323098	68323569	472	-0.417913	Distal Intergenic	8	68109884	68255912	146029	2	10565	uc003xxo.2	-67186	ENSG00000066777	ARFGEF1	ADP ribosylation factor guanine nucleotide exchange factor 1
chr8	71150171	71151106	936	-0.530295	Intron (uc003xyn.1/10499, intron 2 of 22)	8	71024267	71060718	36452	2	10499	uc011lfb.1	-89453	ENSG00000140396	NCOA2	nuclear receptor coactivator 2
chr8	71366904	71367743	840	-0.499065	Distal Intergenic	8	71024267	71316020	291754	2	10499	uc003xyn.1	-50884	ENSG00000140396	NCOA2	nuclear receptor coactivator 2
chr8	71410950	71411748	799	-0.413876	Distal Intergenic	8	71024267	71316020	291754	2	10499	uc003xyn.1	-94930	ENSG00000140396	NCOA2	nuclear receptor coactivator 2
chr8	71509602	71510006	405	0.658488	Intron (uc011lfc.2/23471, intron 5 of 11)	8	71485453	71520622	35170	2	23471	uc011lfc.2	10616	ENSG00000067167	TRAM1	translocation associated membrane protein 1
chr8	74497755	74498257	503	-0.430943	Intron (uc003xzm.3/27067, intron 11 of 14)	8	74461837	74650584	188748	2	27067	uc003xzo.3	152327	ENSG00000040341	STAU2	staufen double-stranded RNA binding protein 2
chr8	74557597	74558232	636	-0.426238	Intron (uc003xzm.3/27067, intron 6 of 14)	8	74461837	74650584	188748	2	27067	uc003xzo.3	92352	ENSG00000040341	STAU2	staufen double-stranded RNA binding protein 2
chr8	79577131	79577979	849	-0.454147	Promoter (<=1kb)	8	79578282	79631997	53716	1	51101	uc003ybd.3	-303	ENSG00000104427	ZC2HC1A	zinc finger C2HC-type containing 1A
chr8	79594507	79595003	497	-0.433135	Intron (uc003ybd.3/51101, intron 3 of 8)	8	79578282	79631997	53716	1	51101	uc003ybd.3	16225	ENSG00000104427	ZC2HC1A	zinc finger C2HC-type containing 1A
chr8	81146708	81147574	867	-0.460204	Distal Intergenic	8	81153624	81153708	85	1	100847056	uc031tbo.1	-6050	ENSG00000265588	MIR5708	microRNA 5708
chr8	81882463	81883275	813	-0.466065	3' UTR	8	81540686	81787016	246331	2	619279	uc003yby.2	-95447	ENSG00000164684	ZNF704	zinc finger protein 704
chr8	86842543	86843060	518	-0.441499	Promoter (2-3kb)	8	86775050	86840171	65122	2	254958	uc022axi.1	-2372	NA	REXO1L1P	REXO1 like 1, pseudogene
chr8	87069505	87070459	955	0.416224	Intron (uc011lfy.2/85481, intron 2 of 2)	8	87060691	87081851	21161	2	85481	uc011lfy.2	11392	ENSG00000147613	PSKH2	protein serine kinase H2
chr8	87439813	87440226	414	-0.438483	Exon (uc003ydt.3/11059, exon 11 of 25)	8	87392955	87460726	67772	1	11059	uc010mai.3	46858	ENSG00000123124	WWP1	WW domain containing E3 ubiquitin protein ligase 1
chr8	90800857	90801352	496	-0.407203	Intron (uc003yee.3/8767, intron 9 of 10)	8	90769975	90803292	33318	1	8767	uc003yef.3	30882	ENSG00000104312	RIPK2	receptor interacting serine/threonine kinase 2
chr8	90949739	90950391	653	0.425969	Intron (uc003yei.1/4683, intron 15 of 16)	8	90914762	90940095	25334	1	734	uc003yeh.3	34977	ENSG00000164823	OSGIN2	oxidative stress induced growth inhibitor family member 2
chr8	90993234	90993743	510	-0.538381	5' UTR	8	90945564	90996899	51336	2	4683	uc003yei.1	3156	ENSG00000104320	NBN	nibrin
chr8	91690964	91691715	752	0.481475	Intron (uc003yeo.2/169200, intron 4 of 5)	8	91634223	91658133	23911	2	169200	uc011lgf.1	-32831	ENSG00000180694	TMEM64	transmembrane protein 64
chr8	93974659	93975289	631	-0.471598	Promoter (2-3kb)	8	93966634	93977564	10931	2	286144	uc003yfs.2	2275	ENSG00000205133	TRIQK	triple QxxK/R motif containing
chr8	96087737	96088359	623	-0.489595	Promoter (2-3kb)	8	96085139	96085224	86	2	100500907	uc022ayi.1	-2513	ENSG00000284147	MIR3150B	microRNA 3150b
chr8	96213332	96214190	859	0.433321	Distal Intergenic	8	96219235	96228602	9368	2	619344	uc031tbt.1	14412	ENSG00000253351	LINC01298	long intergenic non-protein coding RNA 1298
chr8	97641502	97641996	495	-0.463996	Distal Intergenic	8	97657499	98155722	498224	1	10404	uc003yhw.3	-15503	ENSG00000104324	CPQ	carboxypeptidase Q
chr8	97771845	97772515	671	-0.431816	Intron (uc003yhw.3/10404, intron 1 of 7)	8	97797092	97978571	181480	1	10404	uc010mbe.2	-24577	ENSG00000104324	CPQ	carboxypeptidase Q
chr8	97789522	97789990	469	-0.725809	Intron (uc003yhw.3/10404, intron 1 of 7)	8	97797092	97978571	181480	1	10404	uc010mbe.2	-7102	ENSG00000104324	CPQ	carboxypeptidase Q
chr8	97817553	97818445	893	-0.456178	Intron (uc003yhw.3/10404, intron 2 of 7)	8	97797092	97978571	181480	1	10404	uc010mbe.2	20461	ENSG00000104324	CPQ	carboxypeptidase Q
chr8	99195958	99196874	917	0.428908	Distal Intergenic	8	99130068	99172069	42002	1	10940	uc003yik.3	65890	ENSG00000104356	POP1	POP1 homolog, ribonuclease P/MRP subunit
chr8	99788726	99789237	512	0.402227	Intron (uc003yip.4/6788, intron 1 of 10)	8	99466859	99837909	371051	2	6788	uc003yip.4	48672	ENSG00000104375	STK3	serine/threonine kinase 3
chr8	100313192	100313954	763	-0.499999	Intron (uc003yiu.1/157680, intron 19 of 28)	8	100148893	100523740	374848	1	157680	uc003yix.1	164299	ENSG00000132549	VPS13B	vacuolar protein sorting 13 homolog B
chr8	100549582	100549993	412	0.41288	Promoter (<=1kb)	8	100549014	100549089	76	2	100126309	uc022aze.1	-493	ENSG00000216069	MIR875	microRNA 875
chr8	100675781	100676118	338	-0.66078	Intron (uc003yiv.4/157680, intron 35 of 61)	8	100549014	100549089	76	2	100126309	uc022aze.1	-126692	ENSG00000216069	MIR875	microRNA 875
chr8	100893222	100893862	641	-0.491595	Exon (uc003yiz.2/uc003yiz.2, exon 1 of 1)	8	100890223	100906242	16020	2	1345	uc003yiy.2	12380	ENSG00000164919	COX6C	cytochrome c oxidase subunit 6C
chr8	102092277	102093117	841	0.587703	Distal Intergenic	8	102064282	102088479	24198	1	441374	uc022azj.1	27995	ENSG00000248599	FLJ42969	uncharacterized LOC441374
chr8	102161800	102162625	826	0.506314	Distal Intergenic	8	102209266	102217960	8695	2	51123	uc003yka.3	55335	ENSG00000120963	ZNF706	zinc finger protein 706
chr8	103305627	103306249	623	-0.486506	Exon (uc003ykr.2/51366, exon 33 of 59)	8	103264502	103279729	15228	2	51366	uc003ykq.3	-25898	ENSG00000104517	UBR5	ubiquitin protein ligase E3 component n-recognin 5
chr8	103321524	103322247	724	-0.425859	Intron (uc003ykr.2/51366, intron 20 of 58)	8	103264502	103279729	15228	2	51366	uc003ykq.3	-41795	ENSG00000104517	UBR5	ubiquitin protein ligase E3 component n-recognin 5
chr8	104438324	104438815	492	-0.512246	Exon (uc003ylm.1/25879, exon 2 of 7)	8	104410866	104427563	16698	2	81034	uc031tca.1	-10761	ENSG00000164933	SLC25A32	solute carrier family 25 member 32
chr8	105331929	105332838	910	-0.404794	Distal Intergenic	8	105352024	105368917	16894	1	81501	uc003ylx.2	-19186	ENSG00000164935	DCSTAMP	dendrocyte expressed seven transmembrane protein
chr8	105584587	105585385	799	0.464479	Intron (uc003yma.3/29967, intron 1 of 6)	8	105501459	105601252	99794	2	29967	uc003yma.3	15867	ENSG00000147650	LRP12	LDL receptor related protein 12
chr8	105703546	105704121	576	0.408769	Distal Intergenic	8	105516483	105601252	84770	2	29967	uc003ymc.4	-102294	ENSG00000147650	LRP12	LDL receptor related protein 12
chr8	106577962	106578487	526	0.438397	Intron (uc003ymd.3/23414, intron 4 of 7)	8	106703118	106816767	113650	1	23414	uc011lhs.2	-124631	ENSG00000169946	ZFPM2	zinc finger protein, FOG family member 2
chr8	106653216	106653766	551	0.433112	Intron (uc003ymd.3/23414, intron 5 of 7)	8	106703118	106816767	113650	1	23414	uc011lhs.2	-49352	ENSG00000169946	ZFPM2	zinc finger protein, FOG family member 2
chr8	106702327	106702848	522	0.416441	Promoter (<=1kb)	8	106703118	106816767	113650	1	23414	uc011lhs.2	-270	ENSG00000169946	ZFPM2	zinc finger protein, FOG family member 2
chr8	107688059	107688724	666	-0.416707	Intron (uc003ymf.3/55074, intron 3 of 15)	8	107670119	107719373	49255	1	55074	uc003ymi.1	17940	ENSG00000164830	OXR1	oxidation resistance 1
chr8	108325553	108326100	548	0.690472	Intron (uc011lhv.2/284, intron 3 of 7)	8	108296233	108334356	38124	2	284	uc003ymp.4	8256	ENSG00000154188	ANGPT1	angiopoietin 1
chr8	108386980	108387476	497	0.639269	Intron (uc003ymn.3/284, intron 1 of 8)	8	108261710	108348743	87034	2	284	uc011lhv.2	-38237	ENSG00000154188	ANGPT1	angiopoietin 1
chr8	108542546	108543212	667	0.530846	Distal Intergenic	8	108261710	108510254	248545	2	284	uc003ymo.3	-32292	ENSG00000154188	ANGPT1	angiopoietin 1
chr8	109125046	109125607	562	-0.535047	Distal Intergenic	8	108911544	109095913	184370	2	340419	uc003yms.3	-29133	ENSG00000147655	RSPO2	R-spondin 2
chr8	110069172	110069678	507	0.449767	Distal Intergenic	8	110099653	110131812	32160	1	7201	uc003ymz.4	-29975	ENSG00000174417	TRHR	thyrotropin releasing hormone receptor
chr8	110082116	110083085	970	0.489926	Distal Intergenic	8	110099653	110131812	32160	1	7201	uc003ymz.4	-16568	ENSG00000174417	TRHR	thyrotropin releasing hormone receptor
chr8	110534868	110535476	609	0.408371	Exon (uc003yne.3/93035, exon 75 of 78)	8	110551929	110577391	25463	1	9166	uc003ynf.3	-16453	ENSG00000147654	EBAG9	estrogen receptor binding site associated antigen 9
chr8	114703273	114703962	690	-0.724928	Distal Intergenic	8	114321447	114449242	127796	2	114788	uc003ynx.4	-254031	ENSG00000164796	CSMD3	CUB and Sushi multiple domains 3
chr8	116538277	116538619	343	0.409141	Intron (uc011lhy.2/7227, intron 4 of 5)	8	116420724	116680234	259511	2	7227	uc011lhy.2	141615	ENSG00000104447	TRPS1	transcriptional repressor GATA binding 1
chr8	117360163	117360960	798	-0.439363	Distal Intergenic	8	116962736	117337297	374562	2	100859921	uc031tcc.1	-22866	ENSG00000249917	LINC00536	long intergenic non-protein coding RNA 536
chr8	117371611	117372085	475	-0.528704	Distal Intergenic	8	116962736	117337297	374562	2	100859921	uc031tcc.1	-34314	ENSG00000249917	LINC00536	long intergenic non-protein coding RNA 536
chr8	121275039	121275627	589	-0.515044	Exon (uc003yox.4/7373, exon 24 of 48)	8	121282274	121383155	100882	1	7373	uc003yoz.3	-6647	ENSG00000187955	COL14A1	collagen type XIV alpha 1 chain
chr8	121841771	121842230	460	0.434951	Distal Intergenic	8	121582500	121824309	241810	2	6641	uc003ype.3	-17462	ENSG00000172164	SNTB1	syntrophin beta 1
chr8	121869153	121869573	421	-0.407767	Distal Intergenic	8	121582500	121824309	241810	2	6641	uc003ype.3	-44844	ENSG00000172164	SNTB1	syntrophin beta 1
chr8	122144115	122144494	380	-0.475822	Distal Intergenic	8	121582500	121824309	241810	2	6641	uc003ype.3	-319806	ENSG00000172164	SNTB1	syntrophin beta 1
chr8	122326348	122326940	593	0.472737	Distal Intergenic	8	122651586	122657564	5979	1	594842	uc022baf.1	-324646	NA	HAS2-AS1	HAS2 antisense RNA 1
chr8	122439151	122439914	764	-0.492445	Distal Intergenic	8	122651586	122657564	5979	1	594842	uc022baf.1	-211672	NA	HAS2-AS1	HAS2 antisense RNA 1
chr8	126448149	126448832	684	-0.467329	Promoter (2-3kb)	8	126445943	126450644	4702	1	10221	uc010mdn.3	2206	ENSG00000173334	TRIB1	tribbles pseudokinase 1
chr8	126450260	126450960	701	-0.47727	3' UTR	8	126445943	126450644	4702	1	10221	uc010mdn.3	4317	ENSG00000173334	TRIB1	tribbles pseudokinase 1
chr8	126487505	126488071	567	-0.561336	Distal Intergenic	8	126445943	126450644	4702	1	10221	uc010mdn.3	41562	ENSG00000173334	TRIB1	tribbles pseudokinase 1
chr8	127835900	127836385	486	0.45237	Distal Intergenic	8	128025399	128033259	7861	1	100750225	uc022bbd.1	-189014	ENSG00000253438	PCAT1	prostate cancer associated transcript 1
chr8	127942559	127943127	569	-0.534325	Distal Intergenic	8	128025399	128033259	7861	1	100750225	uc022bbd.1	-82272	ENSG00000253438	PCAT1	prostate cancer associated transcript 1
chr8	128217837	128218590	754	-0.404604	Distal Intergenic	8	128025399	128033259	7861	1	100750225	uc022bbd.1	192438	ENSG00000253438	PCAT1	prostate cancer associated transcript 1
chr8	128312902	128313869	968	-0.425051	Intron (uc003ysc.2/uc003ysc.2, intron 2 of 2)	8	128427857	128429441	1585	1	5462	uc003ysf.3	-113988	ENSG00000212993	POU5F1B	POU class 5 homeobox 1B
chr8	130284792	130285298	507	0.40202	Distal Intergenic	8	130228713	130253486	24774	2	728724	uc003ysp.2	-31306	ENSG00000229140	LINC00977	long intergenic non-protein coding RNA 977
chr8	130689216	130689713	498	0.468021	Distal Intergenic	8	130760442	130799134	38693	2	56169	uc003ysr.3	109421	ENSG00000147697	GSDMC	gasdermin C
chr8	131329464	131330077	614	-0.552461	Intron (uc003yta.2/50807, intron 3 of 29)	8	131307601	131308779	1179	2	29065	uc003ytc.2	-20685	NA	ASAP1-IT1	ASAP1 intronic transcript 1
chr8	132827704	132828480	777	-0.537472	Distal Intergenic	8	132916356	133025886	109531	1	23167	uc003yte.3	-87876	ENSG00000132294	EFR3A	EFR3 homolog A
chr8	132930171	132930553	383	-0.611594	Intron (uc003yte.3/23167, intron 1 of 22)	8	132916356	133025886	109531	1	23167	uc003yte.3	13815	ENSG00000132294	EFR3A	EFR3 homolog A
chr8	132945142	132945860	719	-0.416937	Intron (uc003yte.3/23167, intron 1 of 22)	8	132916356	133025886	109531	1	23167	uc003yte.3	28786	ENSG00000132294	EFR3A	EFR3 homolog A
chr8	133722915	133723561	647	0.433167	3' UTR	8	133584201	133687863	103663	2	23639	uc022bbp.2	-35052	ENSG00000129295	DNAAF11	dynein axonemal assembly factor 11
chr8	133873051	133873846	796	-0.419294	Distal Intergenic	8	133879205	134147143	267939	1	7038	uc003ytw.3	-5359	ENSG00000042832	TG	thyroglobulin
chr8	134106179	134106981	803	0.475559	Intron (uc003ytw.3/7038, intron 41 of 47)	8	134048973	134115310	66338	2	6503	uc003ytz.3	8329	ENSG00000155926	SLA	Src like adaptor
chr8	134704840	134705232	393	-0.475725	Distal Intergenic	8	134467091	134584183	117093	2	6482	uc003yum.2	-120657	ENSG00000008513	ST3GAL1	ST3 beta-galactoside alpha-2,3-sialyltransferase 1
chr8	134895949	134896536	588	-0.414759	Distal Intergenic	8	134467091	134584183	117093	2	6482	uc003yum.2	-311766	ENSG00000008513	ST3GAL1	ST3 beta-galactoside alpha-2,3-sialyltransferase 1
chr8	140676699	140677374	676	0.425466	Intron (uc003yvf.1/51305, intron 1 of 2)	8	140623580	140715299	91720	2	51305	uc003yvf.1	37925	ENSG00000169427	KCNK9	potassium two pore domain channel subfamily K member 9
chr8	140961478	140961888	411	-0.448625	Intron (uc003yvj.2/83696, intron 19 of 22)	8	140630249	140715299	85051	2	51305	uc003yvg.1	-246179	ENSG00000169427	KCNK9	potassium two pore domain channel subfamily K member 9
chr8	140999657	141000228	572	0.42802	Intron (uc003yvj.2/83696, intron 18 of 22)	8	140630249	140715299	85051	2	51305	uc003yvg.1	-284358	ENSG00000169427	KCNK9	potassium two pore domain channel subfamily K member 9
chr8	142227336	142227704	369	0.785005	Intron (uc003ywc.1/57210, intron 4 of 6)	8	142217274	142238673	21400	2	57210	uc003ywc.1	10969	ENSG00000022567	SLC45A4	solute carrier family 45 member 4
chr8	143403952	143404652	701	-0.418051	Intron (uc003ywj.3/203062, intron 5 of 12)	8	143293441	143436124	142684	2	203062	uc003ywj.3	31472	ENSG00000171045	TSNARE1	t-SNARE domain containing 1
chr8	143443284	143444222	939	0.437637	Intron (uc003ywk.3/203062, intron 1 of 13)	8	143293441	143436124	142684	2	203062	uc011lju.2	-7160	ENSG00000171045	TSNARE1	t-SNARE domain containing 1
chr8	144949494	144950252	759	0.430271	Promoter (2-3kb)	8	144939912	144947434	7523	2	83481	uc003zaa.1	-2060	ENSG00000261150	EPPK1	epiplakin 1
chr8	145996082	145996594	513	-0.553774	Distal Intergenic	8	145998501	146005665	7165	2	80778	uc010mgb.3	9071	ENSG00000196378	ZNF34	zinc finger protein 34
chr8	146033107	146033957	851	0.572549	3' UTR	8	146028255	146036554	8300	1	340385	uc003zef.1	4852	ENSG00000197363	ZNF517	zinc finger protein 517
chr9	369748	370639	892	-0.432949	5' UTR	9	365591	465259	99669	1	81704	uc003zgk.2	4157	ENSG00000107099	DOCK8	dedicator of cytokinesis 8
chr9	2832105	2832947	843	-0.418307	Intron (uc003zhp.1/9933, intron 5 of 17)	9	2804155	2844130	39976	2	9933	uc003zhp.1	11183	ENSG00000080608	PUM3	pumilio RNA binding family member 3
chr9	3290171	3290664	494	-0.404609	Intron (uc003zhr.3/5991, intron 7 of 17)	9	3270929	3489428	218500	2	5991	uc003zht.1	198764	ENSG00000080298	RFX3	regulatory factor X3
chr9	3477026	3477832	807	-0.467878	Intron (uc003zhr.3/5991, intron 2 of 17)	9	3270929	3489428	218500	2	5991	uc003zht.1	11596	ENSG00000080298	RFX3	regulatory factor X3
chr9	3511855	3512296	442	-0.431081	Intron (uc003zhr.3/5991, intron 1 of 17)	9	3224647	3525983	301337	2	5991	uc003zhr.3	13687	ENSG00000080298	RFX3	regulatory factor X3
chr9	4656235	4656857	623	-0.477318	Intron (uc003zik.3/55064, intron 3 of 12)	9	4662294	4665272	2979	1	403313	uc003zin.4	-5437	ENSG00000205808	PLPP6	phospholipid phosphatase 6
chr9	5079256	5079924	669	-0.432328	Intron (uc010mhm.3/3717, intron 15 of 23)	9	4985245	5128183	142939	1	3717	uc003ziw.3	94011	ENSG00000096968	JAK2	Janus kinase 2
chr9	5307819	5308528	710	0.434241	Distal Intergenic	9	5299866	5304611	4746	2	6019	uc003zja.2	-3208	ENSG00000107014	RLN2	relaxin 2
chr9	5451710	5452453	744	0.479308	Promoter (1-2kb)	9	5450503	5470567	20065	1	29126	uc010mhn.4	1207	ENSG00000120217	CD274	CD274 molecule
chr9	5482302	5482679	378	0.463607	Intron (uc003zjd.3/55848, intron 2 of 7)	9	5510545	5571282	60738	1	80380	uc003zjg.4	-27866	ENSG00000197646	PDCD1LG2	programmed cell death 1 ligand 2
chr9	5698825	5699366	542	-0.515573	Intron (uc003zjh.4/57589, intron 3 of 21)	9	5712845	5769452	56608	1	57589	uc003zjj.1	-13479	ENSG00000107036	RIC1	RIC1 homolog, RAB6A GEF complex partner 1
chr9	5977452	5977962	511	0.435303	Intron (uc003zjq.4/158358, intron 2 of 7)	9	5919008	5954095	35088	2	158358	uc010mht.3	-23357	ENSG00000183354	KIAA2026	KIAA2026
chr9	6107722	6108564	843	0.441559	Distal Intergenic	9	6011019	6015640	4622	2	26953	uc011lmf.2	-92082	ENSG00000137040	RANBP6	RAN binding protein 6
chr9	6782147	6782942	796	-0.412401	Intron (uc010mhu.2/23081, intron 1 of 17)	9	6757641	7175648	418008	1	23081	uc011lmk.2	24506	ENSG00000107077	KDM4C	lysine demethylase 4C
chr9	6802641	6803413	773	-0.553814	Intron (uc010mhu.2/23081, intron 2 of 17)	9	6757641	7175648	418008	1	23081	uc011lmk.2	45000	ENSG00000107077	KDM4C	lysine demethylase 4C
chr9	6876252	6876644	393	-0.441613	Intron (uc010mhu.2/23081, intron 5 of 17)	9	6925501	7175648	250148	1	23081	uc011lml.2	-48857	ENSG00000107077	KDM4C	lysine demethylase 4C
chr9	15266603	15267174	572	0.512083	Intron (uc003zlr.2/158219, intron 2 of 19)	9	15187969	15273702	85734	2	158219	uc010mig.1	6528	ENSG00000155158	TTC39B	tetratricopeptide repeat domain 39B
chr9	16155547	16156070	524	0.412895	Distal Intergenic	9	16203933	16253105	49173	2	100129385	uc031tcu.1	97035	ENSG00000205549	LINC03041	long intergenic non-protein coding RNA 3041
chr9	17320307	17320956	650	0.454492	Intron (uc003zmz.2/54875, intron 8 of 24)	9	17236407	17503917	267511	1	54875	uc010mio.3	83900	ENSG00000044459	CNTLN	centlein
chr9	17327094	17327712	619	0.52371	Intron (uc003zmz.2/54875, intron 8 of 24)	9	17236407	17503917	267511	1	54875	uc010mio.3	90687	ENSG00000044459	CNTLN	centlein
chr9	20513172	20513896	725	0.46474	Intron (uc011lne.1/4300, intron 1 of 9)	9	20502263	20502340	78	2	100616441	uc022bea.1	-10832	ENSG00000264941	MIR4474	microRNA 4474
chr9	20820712	20821106	395	-0.453821	Promoter (<=1kb)	9	20820293	20995954	175662	1	54914	uc003zoh.1	419	ENSG00000188352	FOCAD	focadhesin
chr9	21097185	21097776	592	0.403988	Distal Intergenic	9	21077104	21077943	840	2	3456	uc003zok.3	-19242	ENSG00000171855	IFNB1	interferon beta 1
chr9	21275802	21276644	843	-0.411759	Promoter (1-2kb)	9	21277687	21278562	876	2	3453	uc003zou.1	1918	NA	IFNA22P	interferon alpha 22, pseudogene
chr9	21764433	21765391	959	-0.418445	Distal Intergenic	9	21802635	21865969	63335	1	4507	uc003zph.3	-37244	ENSG00000099810	MTAP	methylthioadenosine phosphorylase
chr9	26958941	26959521	581	0.460395	Promoter (2-3kb)	9	26956371	27062931	106561	1	80173	uc003zqg.4	2570	ENSG00000096872	IFT74	intraflagellar transport 74
chr9	27239405	27240258	854	0.527549	Distal Intergenic	9	27245682	27282791	37110	2	158035	uc010mjd.2	42533	ENSG00000291187	LINC00032	long intergenic non-protein coding RNA 32
chr9	32410747	32411675	929	-0.419125	Intron (uc010mjh.1/48, intron 4 of 16)	9	32384601	32450832	66232	1	48	uc003zqy.4	26146	ENSG00000122729	ACO1	aconitase 1
chr9	32423373	32423691	319	-0.43529	Exon (uc010mjh.1/48, exon 8 of 17)	9	32384601	32450832	66232	1	48	uc003zqy.4	38772	ENSG00000122729	ACO1	aconitase 1
chr9	34998709	34999619	911	0.481177	Downstream (<=300bp)	9	34990267	34998430	8164	1	25822	uc011los.2	8442	ENSG00000137094	DNAJB5	DnaJ heat shock protein family (Hsp40) member B5
chr9	35581267	35581932	666	-0.55002	Distal Intergenic	9	35561827	35563896	2070	2	730112	uc011low.2	-17371	ENSG00000215187	FAM166B	family with sequence similarity 166 member B
chr9	35943273	35944187	915	0.406833	Distal Intergenic	9	35957105	35958151	1047	2	56656	uc011lpi.2	13964	ENSG00000278889	OR2S2	olfactory receptor family 2 subfamily S member 2
chr9	36037879	36038301	423	0.493974	Promoter (<=1kb)	9	36036910	36124452	87543	1	8434	uc003zyw.3	969	ENSG00000122707	RECK	reversion inducing cysteine rich protein with kazal motifs
chr9	36820301	36820832	532	0.434384	Promoter (2-3kb)	9	36823536	36823596	61	2	100616289	uc022bgr.1	2764	ENSG00000266255	MIR4475	microRNA 4475
chr9	37583298	37584004	707	0.417577	Exon (uc004aae.4/401505, exon 4 of 4)	9	37510889	37588871	77983	2	26267	uc004aac.3	4867	ENSG00000147912	FBXO10	F-box protein 10
chr9	37873539	37874116	578	0.454808	Distal Intergenic	9	37854777	37867665	12889	1	79269	uc004aap.3	18762	ENSG00000122741	DCAF10	DDB1 and CUL4 associated factor 10
chr9	37977246	37977966	721	-0.538353	Intron (uc004aax.3/6461, intron 2 of 5)	9	37887594	37904350	16757	2	92014	uc004aav.2	-72896	ENSG00000122696	SLC25A51	solute carrier family 25 member 51
chr9	44780127	44780953	827	0.506153	Distal Intergenic	9	44990236	44991492	1257	1	100132948	uc004adh.4	-209283	ENSG00000231527	FAM27C	family with sequence similarity 27 member C
chr9	71283819	71284742	924	0.404248	Distal Intergenic	9	71320330	71624092	303763	1	8395	uc004agu.4	-35588	ENSG00000107242	PIP5K1B	phosphatidylinositol-4-phosphate 5-kinase type 1 beta
chr9	71324104	71324801	698	0.46141	Intron (uc004agu.4/8395, intron 1 of 15)	9	71320330	71624092	303763	1	8395	uc011lrq.3	3774	ENSG00000107242	PIP5K1B	phosphatidylinositol-4-phosphate 5-kinase type 1 beta
chr9	71428612	71429096	485	0.452143	Intron (uc004agu.4/8395, intron 2 of 15)	9	71394964	71398609	3646	1	116224	uc004agw.1	33648	ENSG00000187866	PABIR1	PP2A Aalpha (PPP2R1A) and B55A (PPP2R2A) interacting phosphatase regulator 1
chr9	71674941	71675330	390	0.486981	Intron (uc004agz.2/2395, intron 3 of 4)	9	71650479	71715094	64616	1	2395	uc011lrr.1	24462	ENSG00000165060	FXN	frataxin
chr9	71681889	71682491	603	0.448332	Intron (uc004agz.2/2395, intron 4 of 4)	9	71650479	71715094	64616	1	2395	uc011lrr.1	31410	ENSG00000165060	FXN	frataxin
chr9	71699180	71699650	471	-0.429361	Intron (uc011lrr.1/2395, intron 4 of 4)	9	71736180	71870124	133945	1	9414	uc011lrs.2	-36530	ENSG00000119139	TJP2	tight junction protein 2
chr9	72026320	72027081	762	0.44151	Distal Intergenic	9	71990652	72007370	16719	1	9413	uc010moo.1	35668	ENSG00000135063	ENTREP1	endosomal transmembrane epsin interactor 1
chr9	72958470	72958974	505	0.469932	Promoter (2-3kb)	9	72961495	72969789	8295	1	23137	uc011lry.1	-2521	ENSG00000198887	SMC5	structural maintenance of chromosomes 5
chr9	74787849	74788567	719	-0.820225	Intron (uc011lse.2/9615, intron 1 of 13)	9	74808738	74844087	35350	1	9615	uc004ait.1	-20171	ENSG00000119125	GDA	guanine deaminase
chr9	75082748	75083360	613	-0.438538	Distal Intergenic	9	75136717	75451267	314551	1	117531	uc004aiz.1	-53357	ENSG00000165091	TMC1	transmembrane channel like 1
chr9	77761123	77761972	850	-0.515077	3' UTR	9	77703501	77762114	58614	1	26578	uc004ajx.4	57622	ENSG00000134996	OSTF1	osteoclast stimulating factor 1
[truncated: 1,740 more rows]
