# Supplementary material for: Epigenetic precision diagnostics of traditional Chinese medicine (TCM) syndrome differentiation: a pilot study of atrial fibrillation with qi-yin deficiency syndrome based on 5-hydroxymethylcytosine signatures in extracellular vesicle DNA from plasma
Source: Chin Med. 2026 May 27;21:147. doi: 10.1186/s13020-025-01267-y (PMC13214416; doi:10.1186/s13020-025-01267-y)
Supplement: Supplementary file 3 — Additional file 3. [file 13020_2025_1267_MOESM3_ESM.xlsx]

## Sheet: Sheet1
Supplementary material S5 Diagnostic Model: Differential Site Information
seqnames	start	end	width	log2FoldChange	pvalue	annotation	geneLength	transcriptId	distanceToTSS	ENSEMBL	SYMBOL	GENENAME
chr1	12587435	12588004	570	0.528318	8.51e-05	Distal Intergenic	152	uc001atz.1	20135	ENSG00000239149	SNORA59B	small nucleolar RNA, H/ACA box 59B
chr1	28856671	28857579	909	0.55405	3.18e-05	Exon (uc001bqe.2/1104, exon 3 of 11)	20964	uc001bqg.2	11926	ENSG00000180198	RCC1	regulator of chromosome condensation 1
chr1	54241317	54242018	702	0.409624	0.00851642	Intron (uc001cvs.3/55706, intron 16 of 17)	227972	uc001cvr.1	-41440	ENSG00000174332	GLIS1	GLIS family zinc finger 1
chr3	99820855	99821518	664	-0.558024	0.00228944	Intron (uc003dtl.3/84319, intron 1 of 9)	281362	uc003dtm.3	11831	ENSG00000168386	FILIP1L	filamin A interacting protein 1 like
chr3	195835383	195835933	551	0.551824	0.000160003	Distal Intergenic	32878	uc011btr.2	-26351	ENSG00000072274	TFRC	transferrin receptor
chr4	95486347	95486781	435	-0.644412	4.6e-05	Intron (uc003htf.4/10611, intron 3 of 9)	83827	uc003htl.4	-18771	ENSG00000163110	PDLIM5	PDZ and LIM domain 5
chr6	37839841	37840417	577	-0.591873	2.89e-06	Intron (uc003onx.3/60685, intron 1 of 5)	335093	uc003onx.3	52534	ENSG00000156639	ZFAND3	zinc finger AN1-type containing 3
chr7	151151118	151151783	666	0.548057	1.34e-06	Distal Intergenic	10844	uc003wkg.3	-13219	ENSG00000127377	CRYGN	crystallin gamma N
chr15	29144232	29145077	846	0.409881	0.00143993	Intron (uc010uas.1/321, intron 1 of 4)	279349	uc010uat.2	13064	ENSG00000034053	APBA2	amyloid beta precursor protein binding family A member 2
